# Supplementary material for: Adipose depot gene expression and intelectin‐1 in the metabolic response to cancer and cachexia
Source: J Cachexia Sarcopenia Muscle. 2020 Mar 31;11(4):1141–53. doi: 10.1002/jcsm.12568 (PMC7432578; doi:10.1002/jcsm.12568)
Supplement: Supplementary file 1 — Data S1. Supporting Information [file JCSM-11-1141-s001.xlsx]

## Sheet: Cachexia VAT v SAT
Direction of change is visceral i.e. up is up in visceral and vice versa												HALLMARK Genesets
probeset	logFC	AveExpr	t	P.Value	adj.P.Val	B	ENSEMBL	SYMBOL	GENENAME	ENTREZID		geneset	NGenes	Direction	PValue	FDR
ENSG00000179914_at	3.1536	0.934096	30.3479	1.77803e-33	1.60574e-29	64.4381	ENSG00000179914	ITLN1	intelectin 1	55600		HALLMARK_ADIPOGENESIS	176	Down	4.12297e-11	2.06148e-09
ENSG00000245694_at	-1.20282	0.919486	-18.2332	1.65565e-23	5.70886e-20	43.0939	ENSG00000245694	LOC101927480	uncharacterized LOC101927480	101927480		HALLMARK_FATTY_ACID_METABOLISM	116	Down	0.000156462	0.00391154
ENSG00000102854_at	1.79875	0.280296	18.1756	1.89642e-23	5.70886e-20	42.9633	ENSG00000102854	MSLN	mesothelin	10232		HALLMARK_MYOGENESIS	121	Down	0.000491762	0.00819603
ENSG00000092607_at	-1.09896	0.757114	-17.9623	3.14365e-23	7.09758e-20	42.4769	ENSG00000092607	TBX15	T-box 15	6913		HALLMARK_INFLAMMATORY_RESPONSE	122	Up	0.00286673	0.0358341
ENSG00000118849_at	1.7015	0.775818	16.8632	4.56914e-22	8.25279e-19	39.8929	ENSG00000118849	RARRES1	retinoic acid receptor responder 1	5918		HALLMARK_ALLOGRAFT_REJECTION	119	Up	0.00432438	0.0432438
ENSG00000161905_at	1.3031	0.488464	16.6943	6.97009e-22	8.90258e-19	39.4841	ENSG00000161905	ALOX15	arachidonate 15-lipoxygenase	246		HALLMARK_HEDGEHOG_SIGNALING	25	Down	0.00525794	0.0438162
ENSG00000163347_at	2.12589	0.744709	16.6488	7.81439e-22	8.90258e-19	39.3733	ENSG00000163347	CLDN1	claudin 1	9076		HALLMARK_OXIDATIVE_PHOSPHORYLATION	173	Down	0.00659077	0.0470769
ENSG00000105894_at	0.893557	0.619796	16.6452	7.88624e-22	8.90258e-19	39.3644	ENSG00000105894	PTN	pleiotrophin	5764		HALLMARK_XENOBIOTIC_METABOLISM	126	Down	0.0461651	0.258404
ENSG00000105855_at	1.34929	0.49347	15.2418	2.99599e-20	3.00631e-17	35.83	ENSG00000105855	ITGB8	integrin subunit beta 8	3696		HALLMARK_CHOLESTEROL_HOMEOSTASIS	58	Down	0.0507639	0.258404
ENSG00000205038_at	1.60374	0.476873	15.142	3.91344e-20	3.53423e-17	35.5697	ENSG00000205038	PKHD1L1	PKHD1 like 1	93035		HALLMARK_KRAS_SIGNALING_UP	130	Up	0.0516808	0.258404
ENSG00000092820_at	1.36174	1.66961	14.9466	6.62407e-20	5.43836e-17	35.0564	ENSG00000092820	EZR	ezrin	7430		HALLMARK_TNFA_SIGNALING_VIA_NFKB	157	Up	0.0767074	0.34867
ENSG00000184937_at	1.33452	0.407611	14.839	8.86725e-20	6.67334e-17	34.7718	ENSG00000184937	WT1	Wilms tumor 1	7490		HALLMARK_APICAL_SURFACE	23	Up	0.0918572	0.382738
ENSG00000111057_at	1.0989	0.32941	14.2366	4.65817e-19	3.236e-16	33.1511	ENSG00000111057	KRT18	keratin 18	3875		HALLMARK_NOTCH_SIGNALING	24	Down	0.104401	0.383629
ENSG00000169594_at	1.45861	0.342608	14.1577	5.80739e-19	3.74618e-16	32.9353	ENSG00000169594	BNC1	basonuclin 1	646		HALLMARK_PEROXISOME	71	Down	0.113805	0.383629
ENSG00000197506_at	1.02805	0.559288	14.0525	7.80065e-19	4.4494e-16	32.6466	ENSG00000197506	SLC28A3	solute carrier family 28 member 3	64078		HALLMARK_MITOTIC_SPINDLE	140	Down	0.119669	0.383629
ENSG00000175745_at	0.997862	0.763654	14.0488	7.88289e-19	4.4494e-16	32.6363	ENSG00000175745	NR2F1	nuclear receptor subfamily 2 group F member 1	7025		HALLMARK_HEME_METABOLISM	134	Down	0.122761	0.383629
ENSG00000243566_at	1.55	0.610099	13.719	2.00653e-18	1.06594e-15	31.7214	ENSG00000243566	UPK3B	uroplakin 3B	105375355		HALLMARK_E2F_TARGETS	106	Up	0.130952	0.385153
ENSG00000158764_at	1.38622	0.338287	13.509	3.66373e-18	1.83817e-15	31.1312	ENSG00000158764	ITLN2	intelectin 2	142683		HALLMARK_COMPLEMENT	141	Up	0.146133	0.405925
ENSG00000143995_at	0.939196	0.749961	13.3683	5.49947e-18	2.61399e-15	30.7329	ENSG00000143995	MEIS1	Meis homeobox 1	4211		HALLMARK_ESTROGEN_RESPONSE_EARLY	124	Up	0.205229	0.540077
ENSG00000124785_at	-0.829162	1.35018	-13.3226	6.27921e-18	2.83538e-15	30.6028	ENSG00000124785	NRN1	neuritin 1	51299		HALLMARK_APICAL_JUNCTION	135	Down	0.223147	0.557867
ENSG00000114638_at	1.17149	0.492849	13.2168	8.54298e-18	3.65796e-15	30.3007	ENSG00000114638	UPK1B	uroplakin 1B	7348		HALLMARK_REACTIVE_OXIGEN_SPECIES_PATHWAY	39	Down	0.241291	0.574503
ENSG00000112936_at	1.66171	1.28069	13.2023	8.91099e-18	3.65796e-15	30.2593	ENSG00000112936	C7	complement C7	730		HALLMARK_APOPTOSIS	119	Up	0.293585	0.666756
ENSG00000180440_at	1.141	0.422671	13.1645	9.95182e-18	3.9076e-15	30.1509	ENSG00000180440	SERTM1	serine rich and transmembrane domain containing 1	400120		HALLMARK_GLYCOLYSIS	125	Down	0.322134	0.666756
ENSG00000196730_at	0.986859	1.42457	13.1449	1.054e-17	3.9661e-15	30.0945	ENSG00000196730	DAPK1	death associated protein kinase 1	1612		HALLMARK_BILE_ACID_METABOLISM	65	Down	0.327927	0.666756
ENSG00000081479_at	1.1916	0.256375	12.9991	1.61639e-17	5.83903e-15	29.6747	ENSG00000081479	LRP2	LDL receptor related protein 2	4036		HALLMARK_IL2_STAT5_SIGNALING	137	Down	0.333378	0.666756
ENSG00000265190_at	1.16808	0.232573	12.5951	5.36612e-17	1.8639e-14	28.4956	ENSG00000265190	ANXA8	annexin A8	653145		HALLMARK_P53_PATHWAY	133	Up	0.373655	0.696107
ENSG00000124107_at	1.67245	0.853994	12.3764	1.03628e-16	3.46617e-14	27.8483	ENSG00000124107	SLPI	secretory leukocyte peptidase inhibitor	6590		HALLMARK_PANCREAS_BETA_CELLS	12	Up	0.375898	0.696107
ENSG00000125872_at	1.49694	0.318994	12.1736	1.91822e-16	6.18694e-14	27.2424	ENSG00000125872	LRRN4	leucine rich repeat neuronal 4	164312		HALLMARK_G2M_CHECKPOINT	114	Up	0.402312	0.718415
ENSG00000162493_at	1.08341	0.583124	12.0232	3.03891e-16	9.46358e-14	26.7894	ENSG00000162493	PDPN	podoplanin	10630		HALLMARK_UV_RESPONSE_DN	121	Down	0.445874	0.768748
ENSG00000128849_at	0.724005	0.0652544	11.9852	3.41527e-16	1.02811e-13	26.6745	ENSG00000128849	CGNL1	cingulin like 1	84952		HALLMARK_PI3K_AKT_MTOR_SIGNALING	75	Down	0.472325	0.787208
ENSG00000112655_at	0.477304	0.322151	11.9304	4.04221e-16	1.17759e-13	26.5085	ENSG00000112655	PTK7	protein tyrosine kinase 7 (inactive)	5754		HALLMARK_WNT_BETA_CATENIN_SIGNALING	27	Down	0.501379	0.808676
ENSG00000185565_at	1.12204	0.327188	11.8503	5.17587e-16	1.46073e-13	26.265	ENSG00000185565	LSAMP	limbic system-associated membrane protein	4045		HALLMARK_INTERFERON_ALPHA_RESPONSE	76	Down	0.526613	0.812162
ENSG00000154639_at	0.760994	0.206624	11.8297	5.51673e-16	1.46921e-13	26.2021	ENSG00000154639	CXADR	coxsackie virus and adenovirus receptor	1525		HALLMARK_UNFOLDED_PROTEIN_RESPONSE	93	Up	0.536027	0.812162
ENSG00000118526_at	0.677056	0.163488	11.8288	5.53131e-16	1.46921e-13	26.1995	ENSG00000118526	TCF21	transcription factor 21	6943		HALLMARK_IL6_JAK_STAT3_SIGNALING	59	Down	0.571667	0.840686
ENSG00000106809_at	1.36938	2.20372	11.4801	1.64011e-15	4.23196e-13	25.1283	ENSG00000106809	OGN	osteoglycin	4969		HALLMARK_INTERFERON_GAMMA_RESPONSE	148	Down	0.626961	0.855758
ENSG00000083067_at	1.18724	0.391293	11.2518	3.36907e-15	8.4517e-13	24.4184	ENSG00000083067	TRPM3	transient receptor potential cation channel subfamily M member 3	80036		HALLMARK_TGF_BETA_SIGNALING	47	Down	0.633088	0.855758
ENSG00000138821_at	1.36873	1.09607	11.0745	5.92098e-15	1.4452e-12	23.8621	ENSG00000138821	SLC39A8	solute carrier family 39 member 8	64116		HALLMARK_MTORC1_SIGNALING	152	Down	0.633261	0.855758
ENSG00000134762_at	0.807547	0.14786	11.0146	7.16786e-15	1.7035e-12	23.6735	ENSG00000134762	DSC3	desmocollin 3	1825		HALLMARK_ANGIOGENESIS	27	Down	0.705301	0.928028
ENSG00000181143_at	0.859931	0.370158	10.9629	8.45905e-15	1.95881e-12	23.5101	ENSG00000181143	MUC16	mucin 16, cell surface associated	94025		HALLMARK_HYPOXIA	145	Down	0.752687	0.947934
ENSG00000205929_at	0.831379	0.289875	10.9391	9.1296e-15	2.04094e-12	23.4348	ENSG00000205929	C21orf62	chromosome 21 open reading frame 62	56245		HALLMARK_MYC_TARGETS_V1	153	Up	0.782668	0.947934
ENSG00000150782_at	1.09384	0.494856	10.9345	9.2657e-15	2.04094e-12	23.4202	ENSG00000150782	IL18	interleukin 18	3606		HALLMARK_EPITHELIAL_MESENCHYMAL_TRANSITION	162	Up	0.795463	0.947934
ENSG00000117707_at	0.688076	0.119001	10.8994	1.03708e-14	2.22997e-12	23.3089	ENSG00000117707	PROX1	prospero homeobox 1	5629		HALLMARK_MYC_TARGETS_V2	38	Up	0.797249	0.947934
ENSG00000124920_at	0.598432	0.31207	10.8875	1.07766e-14	2.26334e-12	23.2711	ENSG00000124920	MYRF	myelin regulatory factor	745		HALLMARK_ANDROGEN_RESPONSE	81	Up	0.815223	0.947934
ENSG00000141448_at	0.734075	0.492957	10.8693	1.1425e-14	2.34498e-12	23.2134	ENSG00000141448	GATA6	GATA binding protein 6	2627		HALLMARK_KRAS_SIGNALING_DN	46	Down	0.859907	0.957643
ENSG00000140563_at	0.802592	0.136487	10.852	1.2081e-14	2.42452e-12	23.1583	ENSG00000140563	MCTP2	multiple C2 and transmembrane domain containing 2	55784		HALLMARK_PROTEIN_SECRETION	86	Down	0.861879	0.957643
ENSG00000114200_at	1.10334	0.49645	10.7993	1.43152e-14	2.81045e-12	22.9907	ENSG00000114200	BCHE	butyrylcholinesterase	590		HALLMARK_DNA_REPAIR	113	Down	0.916669	0.979614
ENSG00000112414_at	0.758447	0.48416	10.7888	1.48101e-14	2.84575e-12	22.9572	ENSG00000112414	ADGRG6	adhesion G protein-coupled receptor G6	57211		HALLMARK_UV_RESPONSE_UP	114	Up	0.933439	0.979614
ENSG00000138722_at	0.998822	0.476482	10.6671	2.19567e-14	4.10192e-12	22.5684	ENSG00000138722	MMRN1	multimerin 1	22915		HALLMARK_SPERMATOGENESIS	49	Down	0.940429	0.979614
ENSG00000102678_at	0.86076	0.523432	10.6629	2.2256e-14	4.10192e-12	22.555	ENSG00000102678	FGF9	fibroblast growth factor 9	2254		HALLMARK_ESTROGEN_RESPONSE_LATE	118	Up	0.965712	0.98542
ENSG00000205403_at	0.925354	1.12831	10.642	2.38152e-14	4.25156e-12	22.4882	ENSG00000205403	CFI	complement factor I	3426		HALLMARK_COAGULATION	73	Up	0.995748	0.995748
ENSG00000089225_at	-0.888734	0.371421	-10.6395	2.40095e-14	4.25156e-12	22.4801	ENSG00000089225	TBX5	T-box 5	6910
ENSG00000169218_at	0.789126	0.549148	10.587	2.84726e-14	4.94492e-12	22.3118	ENSG00000169218	RSPO1	R-spondin 1	284654
ENSG00000149090_at	0.73227	0.421441	10.4847	3.97457e-14	6.77253e-12	21.9823	ENSG00000149090	PAMR1	peptidase domain containing associated with muscle regeneration 1	25891
ENSG00000103569_at	1.30136	0.52933	10.4265	4.80682e-14	8.03897e-12	21.7945	ENSG00000103569	AQP9	aquaporin 9	366
ENSG00000134138_at	0.799719	1.20862	10.4071	5.12217e-14	8.4106e-12	21.7318	ENSG00000134138	MEIS2	Meis homeobox 2	4212
ENSG00000168824_at	0.497471	0.220985	10.302	7.23172e-14	1.16624e-11	21.391	ENSG00000168824	NSG1	neuron specific gene family member 1	27065
ENSG00000145423_at	1.37808	1.75986	10.2785	7.81312e-14	1.2379e-11	21.3146	ENSG00000145423	SFRP2	secreted frizzled related protein 2	6423
ENSG00000125848_at	1.01675	0.366621	10.267	8.11574e-14	1.26368e-11	21.2771	ENSG00000125848	FLRT3	fibronectin leucine rich transmembrane protein 3	23767
ENSG00000184613_at	0.778824	0.26805	10.1983	1.01784e-13	1.55799e-11	21.0533	ENSG00000184613	NELL2	neural EGFL like 2	4753
ENSG00000156218_at	0.528124	0.837932	10.182	1.074e-13	1.61655e-11	21.0002	ENSG00000156218	ADAMTSL3	ADAMTS like 3	57188
ENSG00000264230_at	1.14629	0.287711	10.0791	1.5098e-13	2.22614e-11	20.6636	ENSG00000264230	LINC00842	long intergenic non-protein coding RNA 842	643650
ENSG00000150625_at	0.560275	0.0602843	10.0754	1.5283e-13	2.22614e-11	20.6516	ENSG00000150625	GPM6A	glycoprotein M6A	2823
ENSG00000016082_at	0.756051	0.0392959	9.89826	2.75497e-13	3.94923e-11	20.0692	ENSG00000016082	ISL1	ISL LIM homeobox 1	3670
ENSG00000143153_at	0.848546	0.689026	9.88855	2.84566e-13	4.01549e-11	20.0372	ENSG00000143153	ATP1B1	ATPase Na+/K+ transporting subunit beta 1	481
ENSG00000106404_at	0.803022	0.633407	9.82375	3.53373e-13	4.90972e-11	19.8231	ENSG00000106404	CLDN15	claudin 15	24146
ENSG00000170571_at	0.772869	0.615056	9.73892	4.69531e-13	6.42475e-11	19.5421	ENSG00000170571	EMB	embigin	133418
ENSG00000164520_at	0.495057	0.321853	9.72452	4.92796e-13	6.64245e-11	19.4943	ENSG00000164520	RAET1E	retinoic acid early transcript 1E	135250
ENSG00000064309_at	0.971314	1.48642	9.6182	7.04623e-13	9.35801e-11	19.1408	ENSG00000064309	CDON	cell adhesion associated, oncogene regulated	50937
ENSG00000110693_at	0.698187	0.892175	9.58184	7.96513e-13	1.04251e-10	19.0196	ENSG00000110693	SOX6	SRY-box 6	55553
ENSG00000164649_at	0.70183	0.50464	9.56347	8.47455e-13	1.08682e-10	18.9583	ENSG00000164649	CDCA7L	cell division cycle associated 7 like	55536
ENSG00000147459_at	0.613838	0.834904	9.56104	8.54437e-13	1.08682e-10	18.9502	ENSG00000147459	DOCK5	dedicator of cytokinesis 5	80005
ENSG00000155760_at	0.645533	0.547769	9.54655	8.97295e-13	1.11499e-10	18.9018	ENSG00000155760	FZD7	frizzled class receptor 7	8324
ENSG00000153707_at	0.489763	0.345871	9.54185	9.1164e-13	1.11499e-10	18.8861	ENSG00000153707	PTPRD	protein tyrosine phosphatase, receptor type D	5789
ENSG00000106018_at	0.677291	0.221993	9.54121	9.13625e-13	1.11499e-10	18.8839	ENSG00000106018	VIPR2	vasoactive intestinal peptide receptor 2	7434
ENSG00000167757_at	0.519812	0.292025	9.52933	9.51026e-13	1.14516e-10	18.8443	ENSG00000167757	KLK11	kallikrein related peptidase 11	11012
ENSG00000173068_at	0.707721	1.1056	9.49634	1.06328e-12	1.26348e-10	18.7339	ENSG00000173068	BNC2	basonuclin 2	54796
ENSG00000111371_at	0.78255	0.86826	9.46465	1.18367e-12	1.38827e-10	18.6279	ENSG00000111371	SLC38A1	solute carrier family 38 member 1	81539
ENSG00000185483_at	0.571926	1.01489	9.44781	1.25313e-12	1.4509e-10	18.5715	ENSG00000185483	ROR1	receptor tyrosine kinase like orphan receptor 1	4919
ENSG00000111452_at	0.919449	0.859602	9.43184	1.32284e-12	1.51223e-10	18.5179	ENSG00000111452	ADGRD1	adhesion G protein-coupled receptor D1	283383
ENSG00000115252_at	0.653069	0.987371	9.38268	1.56296e-12	1.76439e-10	18.353	ENSG00000115252	PDE1A	phosphodiesterase 1A	5136
ENSG00000183036_at	0.775975	0.196538	9.33075	1.86468e-12	2.07901e-10	18.1784	ENSG00000183036	PCP4	Purkinje cell protein 4	5121
ENSG00000096696_at	0.646729	0.109757	9.32171	1.92293e-12	2.1178e-10	18.148	ENSG00000096696	DSP	desmoplakin	1832
ENSG00000112902_at	0.859235	1.15099	9.28022	2.21471e-12	2.40976e-10	18.0083	ENSG00000112902	SEMA5A	semaphorin 5A	9037
ENSG00000187720_at	0.61768	-0.0947755	9.27537	2.25158e-12	2.42071e-10	17.992	ENSG00000187720	THSD4	thrombospondin type 1 domain containing 4	79875
ENSG00000122223_at	0.355741	0.0986839	9.26477	2.33441e-12	2.48024e-10	17.9562	ENSG00000122223	CD244	CD244 molecule	51744
ENSG00000025423_at	0.677787	0.21288	9.22199	2.70112e-12	2.83649e-10	17.8119	ENSG00000025423	HSD17B6	hydroxysteroid 17-beta dehydrogenase 6	8630
ENSG00000182230_at	0.968829	0.19769	9.21335	2.78204e-12	2.88788e-10	17.7827	ENSG00000182230	FAM153B	family with sequence similarity 153 member B	202134
ENSG00000143375_at	0.586738	0.0479818	9.20775	2.83568e-12	2.91012e-10	17.7639	ENSG00000143375	CGN	cingulin	57530
ENSG00000161249_at	0.763663	0.259536	9.20051	2.90675e-12	2.94954e-10	17.7394	ENSG00000161249	DMKN	dermokine	93099
ENSG00000138356_at	1.12965	1.66633	9.1566	3.37741e-12	3.38905e-10	17.5909	ENSG00000138356	AOX1	aldehyde oxidase 1	316
ENSG00000128510_at	0.721493	0.203156	9.14059	3.56756e-12	3.54051e-10	17.5368	ENSG00000128510	CPA4	carboxypeptidase A4	51200
ENSG00000128918_at	0.917681	0.57458	9.09422	4.1815e-12	4.10469e-10	17.3797	ENSG00000128918	ALDH1A2	aldehyde dehydrogenase 1 family member A2	8854
ENSG00000162631_at	0.562266	0.106186	9.08672	4.2903e-12	4.15419e-10	17.3543	ENSG00000162631	NTNG1	netrin G1	22854
ENSG00000125355_at	0.883324	0.481118	9.08445	4.32392e-12	4.15419e-10	17.3466	ENSG00000125355	TMEM255A	transmembrane protein 255A	55026
ENSG00000184731_at	0.597999	-0.0142534	9.07867	4.41035e-12	4.19262e-10	17.327	ENSG00000184731	FAM110C	family with sequence similarity 110 member C	642273
ENSG00000103056_at	0.456661	0.0835383	9.07148	4.52051e-12	4.25257e-10	17.3026	ENSG00000103056	SMPD3	sphingomyelin phosphodiesterase 3	55512
ENSG00000187210_at	0.423494	0.22357	9.04499	4.9505e-12	4.60907e-10	17.2128	ENSG00000187210	GCNT1	glucosaminyl (N-acetyl) transferase 1, core 2	2650
ENSG00000132321_at	0.493092	0.029984	8.98326	6.1199e-12	5.63967e-10	17.003	ENSG00000132321	IQCA1	IQ motif containing with AAA domain 1	79781
ENSG00000162366_at	0.54169	0.176172	8.98016	6.18549e-12	5.64254e-10	16.9925	ENSG00000162366	PDZK1IP1	PDZK1 interacting protein 1	10158
ENSG00000079691_at	0.609246	0.861554	8.93034	7.34204e-12	6.6306e-10	16.8229	ENSG00000079691	CARMIL1	capping protein regulator and myosin 1 linker 1	55604
ENSG00000161649_at	-0.502685	0.968149	-8.92564	7.46199e-12	6.6722e-10	16.8069	ENSG00000161649	CD300LG	CD300 molecule like family member g	146894
ENSG00000237125_at	0.539577	0.0424701	8.91628	7.70654e-12	6.82331e-10	16.775	ENSG00000237125	HAND2-AS1	HAND2 antisense RNA 1 (head to head)	79804
ENSG00000143867_at	0.90665	0.549832	8.89865	8.18908e-12	7.18015e-10	16.7149	ENSG00000143867	OSR1	odd-skipped related transciption factor 1	130497
ENSG00000152661_at	0.816196	1.49127	8.86934	9.06015e-12	7.86752e-10	16.615	ENSG00000152661	GJA1	gap junction protein alpha 1	2697
ENSG00000169035_at	0.641559	0.393559	8.80047	1.14926e-11	9.8847e-10	16.3797	ENSG00000169035	KLK7	kallikrein related peptidase 7	5650
ENSG00000091136_at	0.587546	1.64292	8.78895	1.19595e-11	1.01092e-09	16.3404	ENSG00000091136	LAMB1	laminin subunit beta 1	3912
ENSG00000134247_at	0.633212	0.749321	8.78851	1.19775e-11	1.01092e-09	16.3389	ENSG00000134247	PTGFRN	prostaglandin F2 receptor inhibitor	5738
ENSG00000134245_at	0.666711	0.184895	8.76976	1.27802e-11	1.06604e-09	16.2747	ENSG00000134245	WNT2B	Wnt family member 2B	7482
ENSG00000124171_at	0.625589	0.353555	8.76781	1.28666e-11	1.06604e-09	16.268	ENSG00000124171	PARD6B	par-6 family cell polarity regulator beta	84612
ENSG00000197580_at	0.728596	0.195308	8.76389	1.30422e-11	1.07076e-09	16.2546	ENSG00000197580	BCO2	beta-carotene oxygenase 2	83875
ENSG00000173482_at	-0.514703	2.65532	-8.75428	1.3483e-11	1.09698e-09	16.2218	ENSG00000173482	PTPRM	protein tyrosine phosphatase, receptor type M	5797
ENSG00000137463_at	0.775399	0.305475	8.67634	1.76629e-11	1.42423e-09	15.9547	ENSG00000137463	MGARP	mitochondria localized glutamic acid rich protein	84709
ENSG00000162618_at	-0.455884	1.86364	-8.66866	1.81402e-11	1.44977e-09	15.9283	ENSG00000162618	ADGRL4	adhesion G protein-coupled receptor L4	64123
ENSG00000182255_at	0.697759	0.360577	8.66181	1.85765e-11	1.47162e-09	15.9048	ENSG00000182255	KCNA4	potassium voltage-gated channel subfamily A member 4	3739
ENSG00000095303_at	0.59605	0.38222	8.65565	1.89776e-11	1.49032e-09	15.8837	ENSG00000095303	PTGS1	prostaglandin-endoperoxide synthase 1	5742
ENSG00000105928_at	0.503338	0.0723991	8.62302	2.12536e-11	1.65466e-09	15.7716	ENSG00000105928	DFNA5	DFNA5, deafness associated tumor suppressor	1687
ENSG00000100918_at	0.613499	0.487426	8.61066	2.21865e-11	1.71253e-09	15.7291	ENSG00000100918	REC8	REC8 meiotic recombination protein	9985
ENSG00000006042_at	0.784041	0.64742	8.6073	2.24468e-11	1.71794e-09	15.7176	ENSG00000006042	TMEM98	transmembrane protein 98	26022
ENSG00000185070_at	0.772552	0.684577	8.54549	2.78294e-11	2.10661e-09	15.505	ENSG00000185070	FLRT2	fibronectin leucine rich transmembrane protein 2	23768
ENSG00000154252_at	0.390939	0.115663	8.54355	2.8018e-11	2.10661e-09	15.4983	ENSG00000154252	GAL3ST2	galactose-3-O-sulfotransferase 2	64090
ENSG00000135127_at	0.609177	0.0288393	8.5395	2.8416e-11	2.10661e-09	15.4844	ENSG00000135127	BICDL1	BICD family like cargo adaptor 1	92558
ENSG00000070961_at	0.712625	0.826484	8.53907	2.84582e-11	2.10661e-09	15.4829	ENSG00000070961	ATP2B1	ATPase plasma membrane Ca2+ transporting 1	490
ENSG00000124343_at	-0.626861	0.521868	-8.52542	2.98437e-11	2.19121e-09	15.4359	ENSG00000124343	XG	Xg blood group	7499
ENSG00000105825_at	1.29956	0.881305	8.51895	3.05231e-11	2.22301e-09	15.4136	ENSG00000105825	TFPI2	tissue factor pathway inhibitor 2	7980
ENSG00000137573_at	1.20392	1.88671	8.50764	3.17496e-11	2.29384e-09	15.3747	ENSG00000137573	SULF1	sulfatase 1	23213
ENSG00000169071_at	0.389409	0.0646023	8.49444	3.32444e-11	2.36978e-09	15.3292	ENSG00000169071	ROR2	receptor tyrosine kinase like orphan receptor 2	4920
ENSG00000169908_at	0.769034	2.75059	8.49374	3.33254e-11	2.36978e-09	15.3268	ENSG00000169908	TM4SF1	transmembrane 4 L six family member 1	4071
ENSG00000146374_at	0.760045	1.14505	8.44871	3.8991e-11	2.751e-09	15.1715	ENSG00000146374	RSPO3	R-spondin 3	84870
ENSG00000074416_at	-0.675973	2.16236	-8.40833	4.48928e-11	3.14284e-09	15.0321	ENSG00000074416	MGLL	monoglyceride lipase	11343
ENSG00000116191_at	0.507878	0.477657	8.39928	4.63341e-11	3.2188e-09	15.0008	ENSG00000116191	RALGPS2	Ral GEF with PH domain and SH3 binding motif 2	55103
ENSG00000137077_at	0.96079	0.418835	8.38595	4.85441e-11	3.34658e-09	14.9548	ENSG00000137077	CCL21	C-C motif chemokine ligand 21	6366
ENSG00000175928_at	0.690542	0.129295	8.36994	5.13365e-11	3.51227e-09	14.8994	ENSG00000175928	LRRN1	leucine rich repeat neuronal 1	57633
ENSG00000109743_at	0.65735	0.851072	8.35703	5.37064e-11	3.64679e-09	14.8548	ENSG00000109743	BST1	bone marrow stromal cell antigen 1	683
ENSG00000151883_at	0.434811	1.14351	8.32575	5.99168e-11	4.03813e-09	14.7466	ENSG00000151883	PARP8	poly(ADP-ribose) polymerase family member 8	79668
ENSG00000129451_at	0.479407	0.00566631	8.30308	6.48655e-11	4.33614e-09	14.6681	ENSG00000129451	KLK10	kallikrein related peptidase 10	5655
ENSG00000164161_at	0.945189	0.426178	8.30118	6.5299e-11	4.33614e-09	14.6615	ENSG00000164161	HHIP	hedgehog interacting protein	64399
ENSG00000125966_at	0.418938	0.0715184	8.29618	6.64507e-11	4.38041e-09	14.6442	ENSG00000125966	MMP24	matrix metallopeptidase 24	10893
ENSG00000116690_at	1.89637	1.95713	8.26887	7.31234e-11	4.78534e-09	14.5496	ENSG00000116690	PRG4	proteoglycan 4	10216
ENSG00000111339_at	0.486845	0.0916169	8.264	7.43797e-11	4.83254e-09	14.5328	ENSG00000111339	ART4	ADP-ribosyltransferase 4 (Dombrock blood group)	420
ENSG00000157554_at	-0.527698	1.90447	-8.23455	8.24712e-11	5.31998e-09	14.4307	ENSG00000157554	ERG	ERG, ETS transcription factor	2078
ENSG00000122870_at	0.721359	0.915915	8.16859	1.03949e-10	6.65788e-09	14.2018	ENSG00000122870	BICC1	BicC family RNA binding protein 1	80114
ENSG00000168679_at	0.552713	0.53104	8.15929	1.07399e-10	6.83043e-09	14.1695	ENSG00000168679	SLC16A4	solute carrier family 16 member 4	9122
ENSG00000168077_at	0.667725	0.588163	8.15038	1.10815e-10	6.99839e-09	14.1385	ENSG00000168077	SCARA3	scavenger receptor class A member 3	51435
ENSG00000148053_at	-0.667056	2.32605	-8.04962	1.57943e-10	9.90544e-09	13.7882	ENSG00000148053	NTRK2	neurotrophic receptor tyrosine kinase 2	4915
ENSG00000102554_at	0.634649	0.258098	8.01335	1.79466e-10	1.11776e-08	13.6619	ENSG00000102554	KLF5	Kruppel like factor 5	688
ENSG00000163814_at	0.407743	0.180843	7.93685	2.35027e-10	1.45379e-08	13.3952	ENSG00000163814	CDCP1	CUB domain containing protein 1	64866
ENSG00000164023_at	0.483034	0.304463	7.90027	2.67429e-10	1.64296e-08	13.2675	ENSG00000164023	SGMS2	sphingomyelin synthase 2	166929
ENSG00000187123_at	0.460204	0.0351539	7.88843	2.7884e-10	1.70149e-08	13.2262	ENSG00000187123	LYPD6	LY6/PLAUR domain containing 6	130574
ENSG00000079257_at	0.724075	1.16067	7.80518	3.74235e-10	2.26827e-08	12.9354	ENSG00000079257	LXN	latexin	56925
ENSG00000117152_at	0.499979	0.114521	7.75987	4.39314e-10	2.64496e-08	12.7769	ENSG00000117152	RGS4	regulator of G-protein signaling 4	5999
ENSG00000204381_at	0.433616	0.22761	7.75312	4.49944e-10	2.69102e-08	12.7533	ENSG00000204381	LAYN	layilin	143903
ENSG00000160180_at	0.501445	0.127857	7.73235	4.84284e-10	2.87735e-08	12.6806	ENSG00000160180	TFF3	trefoil factor 3	7033
ENSG00000136155_at	0.797805	0.190721	7.71728	5.1083e-10	3.01523e-08	12.6279	ENSG00000136155	SCEL	sciellin	8796
ENSG00000146242_at	0.548879	0.288955	7.70509	5.33376e-10	3.12787e-08	12.5852	ENSG00000146242	TPBG	trophoblast glycoprotein	7162
ENSG00000102265_at	1.09017	2.25427	7.69804	5.46862e-10	3.18627e-08	12.5605	ENSG00000102265	TIMP1	TIMP metallopeptidase inhibitor 1	7076
ENSG00000155380_at	0.333984	0.304746	7.69021	5.62262e-10	3.25499e-08	12.533	ENSG00000155380	SLC16A1	solute carrier family 16 member 1	6566
ENSG00000168785_at	0.426055	0.185974	7.65826	6.29687e-10	3.6221e-08	12.4211	ENSG00000168785	TSPAN5	tetraspanin 5	10098
ENSG00000105509_at	0.667672	-0.0105193	7.65628	6.34122e-10	3.62453e-08	12.4142	ENSG00000105509	HAS1	hyaluronan synthase 1	3036
ENSG00000139116_at	0.469375	0.580644	7.62254	7.14729e-10	4.05957e-08	12.296	ENSG00000139116	KIF21A	kinesin family member 21A	55605
ENSG00000167754_at	0.476672	0.0753031	7.59876	7.77666e-10	4.38944e-08	12.2126	ENSG00000167754	KLK5	kallikrein related peptidase 5	25818
ENSG00000146376_at	0.528345	1.21156	7.59466	7.89063e-10	4.42611e-08	12.1982	ENSG00000146376	ARHGAP18	Rho GTPase activating protein 18	93663
ENSG00000180447_at	0.414567	0.307192	7.58679	8.11412e-10	4.52337e-08	12.1706	ENSG00000180447	GAS1	growth arrest specific 1	2619
ENSG00000168743_at	0.588061	0.61	7.57727	8.39306e-10	4.65016e-08	12.1372	ENSG00000168743	NPNT	nephronectin	255743
ENSG00000107518_at	0.484855	0.130728	7.56639	8.72344e-10	4.80374e-08	12.099	ENSG00000107518	ATRNL1	attractin like 1	26033
ENSG00000118762_at	0.652702	1.09561	7.55838	8.97519e-10	4.91242e-08	12.0709	ENSG00000118762	PKD2	polycystin 2, transient receptor potential cation channel	5311
ENSG00000172986_at	0.532476	0.995832	7.54374	9.45413e-10	5.11369e-08	12.0196	ENSG00000172986	GXYLT2	glucoside xylosyltransferase 2	727936
ENSG00000116016_at	-0.501294	2.64544	-7.54368	9.45617e-10	5.11369e-08	12.0194	ENSG00000116016	EPAS1	endothelial PAS domain protein 1	2034
ENSG00000113088_at	0.47606	0.0770369	7.51906	1.03205e-09	5.54788e-08	11.933	ENSG00000113088	GZMK	granzyme K	3003
ENSG00000144619_at	0.428687	0.21708	7.47873	1.19107e-09	6.36482e-08	11.7914	ENSG00000144619	CNTN4	contactin 4	152330
ENSG00000109472_at	0.589347	2.61448	7.45085	1.31522e-09	6.98692e-08	11.6934	ENSG00000109472	CPE	carboxypeptidase E	1363
ENSG00000140015_at	0.358191	0.0519709	7.44212	1.35667e-09	7.16496e-08	11.6628	ENSG00000140015	KCNH5	potassium voltage-gated channel subfamily H member 5	27133
ENSG00000153993_at	0.715317	0.433593	7.43398	1.39652e-09	7.33257e-08	11.6342	ENSG00000153993	SEMA3D	semaphorin 3D	223117
ENSG00000067141_at	0.536719	1.19296	7.41273	1.50617e-09	7.84945e-08	11.5595	ENSG00000067141	NEO1	neogenin 1	4756
ENSG00000173083_at	0.413119	0.0386818	7.41158	1.51235e-09	7.84945e-08	11.5555	ENSG00000173083	HPSE	heparanase	10855
ENSG00000115738_at	0.725841	1.46724	7.39295	1.61604e-09	8.33968e-08	11.49	ENSG00000115738	ID2	inhibitor of DNA binding 2, HLH protein	3398
ENSG00000257017_at	0.697251	0.649952	7.36128	1.80886e-09	9.28173e-08	11.3787	ENSG00000257017	HP	haptoglobin	3240
ENSG00000026103_at	0.413593	0.586175	7.35882	1.82472e-09	9.31019e-08	11.37	ENSG00000026103	FAS	Fas cell surface death receptor	355
ENSG00000197635_at	0.609556	0.71608	7.35393	1.85678e-09	9.42055e-08	11.3528	ENSG00000197635	DPP4	dipeptidyl peptidase 4	1803
ENSG00000162687_at	0.699028	0.509687	7.34206	1.93691e-09	9.77221e-08	11.3111	ENSG00000162687	KCNT2	potassium sodium-activated channel subfamily T member 2	343450
ENSG00000102271_at	0.439577	0.115789	7.32115	2.08665e-09	1.04692e-07	11.2376	ENSG00000102271	KLHL4	kelch like family member 4	56062
ENSG00000182752_at	0.485551	0.401064	7.30853	2.18264e-09	1.08439e-07	11.1932	ENSG00000182752	PAPPA	pappalysin 1	5069
ENSG00000150672_at	0.424914	0.0247476	7.30818	2.18535e-09	1.08439e-07	11.1919	ENSG00000150672	DLG2	discs large MAGUK scaffold protein 2	1740
ENSG00000147647_at	0.645688	0.0860778	7.30016	2.24862e-09	1.10969e-07	11.1638	ENSG00000147647	DPYS	dihydropyrimidinase	1807
ENSG00000164309_at	0.433067	0.319725	7.27935	2.42169e-09	1.1886e-07	11.0905	ENSG00000164309	CMYA5	cardiomyopathy associated 5	202333
ENSG00000091972_at	0.621942	1.12161	7.25753	2.61755e-09	1.27779e-07	11.0137	ENSG00000091972	CD200	CD200 molecule	4345
ENSG00000069122_at	-0.453536	1.91873	-7.22997	2.88768e-09	1.40208e-07	10.9168	ENSG00000069122	ADGRF5	adhesion G protein-coupled receptor F5	221395
ENSG00000139304_at	0.455888	0.203705	7.19024	3.3271e-09	1.60679e-07	10.7769	ENSG00000139304	PTPRQ	protein tyrosine phosphatase, receptor type Q	374462
ENSG00000122729_at	-0.401169	2.31206	-7.18857	3.3469e-09	1.60776e-07	10.7711	ENSG00000122729	ACO1	aconitase 1	48
ENSG00000150636_at	0.551195	0.675674	7.16498	3.64076e-09	1.73967e-07	10.688	ENSG00000150636	CCDC102B	coiled-coil domain containing 102B	79839
ENSG00000165929_at	0.605779	1.08749	7.14696	3.88237e-09	1.84535e-07	10.6246	ENSG00000165929	TC2N	tandem C2 domains, nuclear	123036
ENSG00000123191_at	0.399796	0.321308	7.14325	3.93408e-09	1.86014e-07	10.6115	ENSG00000123191	ATP7B	ATPase copper transporting beta	540
ENSG00000169946_at	0.35356	0.741042	7.1309	4.11128e-09	1.9338e-07	10.568	ENSG00000169946	ZFPM2	zinc finger protein, FOG family member 2	23414
ENSG00000006534_at	0.338723	0.266497	7.12878	4.14248e-09	1.93838e-07	10.5606	ENSG00000006534	ALDH3B1	aldehyde dehydrogenase 3 family member B1	221
ENSG00000106123_at	0.460115	0.291126	7.12099	4.25922e-09	1.98273e-07	10.5331	ENSG00000106123	EPHB6	EPH receptor B6	2051
ENSG00000163535_at	0.406667	0.0790582	7.11882	4.29229e-09	1.98788e-07	10.5255	ENSG00000163535	SGO2	shugoshin 2	151246
ENSG00000253309_at	0.485773	0.328663	7.11287	4.38451e-09	2.02023e-07	10.5045	ENSG00000253309	SERPINE3	serpin family E member 3	647174
ENSG00000112782_at	0.763051	1.05864	7.11073	4.41798e-09	2.02532e-07	10.497	ENSG00000112782	CLIC5	chloride intracellular channel 5	53405
ENSG00000102802_at	0.814644	1.22262	7.10005	4.58972e-09	2.09342e-07	10.4594	ENSG00000102802	MEDAG	mesenteric estrogen dependent adipogenesis	84935
ENSG00000173258_at	0.444828	0.334384	7.09735	4.63413e-09	2.10306e-07	10.4499	ENSG00000173258	ZNF483	zinc finger protein 483	158399
ENSG00000107249_at	0.437552	0.410369	7.09571	4.66135e-09	2.10483e-07	10.4441	ENSG00000107249	GLIS3	GLIS family zinc finger 3	169792
ENSG00000137331_at	0.765583	0.411773	7.07167	5.07884e-09	2.28194e-07	10.3594	ENSG00000137331	IER3	immediate early response 3	8870
ENSG00000126778_at	-0.611615	0.853536	-7.06699	5.1643e-09	2.30018e-07	10.343	ENSG00000126778	SIX1	SIX homeobox 1	6495
ENSG00000183801_at	0.521289	0.603452	7.06667	5.17036e-09	2.30018e-07	10.3418	ENSG00000183801	OLFML1	olfactomedin like 1	283298
ENSG00000184500_at	0.548016	1.05978	7.04841	5.51847e-09	2.443e-07	10.2775	ENSG00000184500	PROS1	protein S (alpha)	5627
ENSG00000144802_at	0.738971	0.941808	7.03616	5.76504e-09	2.53971e-07	10.2344	ENSG00000144802	NFKBIZ	NFKB inhibitor zeta	64332
ENSG00000134533_at	0.320981	0.689181	7.01698	6.17374e-09	2.70656e-07	10.1668	ENSG00000134533	RERG	RAS like estrogen regulated growth inhibitor	85004
ENSG00000204291_at	-0.481408	1.24077	-7.01553	6.20577e-09	2.70746e-07	10.1617	ENSG00000204291	COL15A1	collagen type XV alpha 1 chain	1306
ENSG00000135678_at	-0.520445	1.99829	-6.99218	6.74518e-09	2.92864e-07	10.0795	ENSG00000135678	CPM	carboxypeptidase M	1368
ENSG00000163082_at	0.406983	0.0198734	6.91504	8.88437e-09	3.83898e-07	9.8077	ENSG00000163082	SGPP2	sphingosine-1-phosphate phosphatase 2	130367
ENSG00000130066_at	0.506679	1.91359	6.89952	9.39106e-09	4.0386e-07	9.75299	ENSG00000130066	SAT1	spermidine/spermine N1-acetyltransferase 1	6303
ENSG00000133800_at	0.837265	2.08783	6.89705	9.47398e-09	4.05495e-07	9.74432	ENSG00000133800	LYVE1	lymphatic vessel endothelial hyaluronan receptor 1	10894
ENSG00000082512_at	0.413013	0.610377	6.87931	1.00938e-08	4.29304e-07	9.68181	ENSG00000082512	TRAF5	TNF receptor associated factor 5	7188
ENSG00000165092_at	0.348094	0.647827	6.87844	1.01253e-08	4.29304e-07	9.67874	ENSG00000165092	ALDH1A1	aldehyde dehydrogenase 1 family member A1	216
ENSG00000113578_at	0.53466	0.616961	6.87214	1.03558e-08	4.37023e-07	9.65654	ENSG00000113578	FGF1	fibroblast growth factor 1	2246
ENSG00000171867_at	0.427396	1.13387	6.86771	1.0521e-08	4.41931e-07	9.64093	ENSG00000171867	PRNP	prion protein	5621
ENSG00000166923_at	0.71505	0.254004	6.84809	1.12847e-08	4.71816e-07	9.57182	ENSG00000166923	GREM1	gremlin 1, DAN family BMP antagonist	26585
ENSG00000134243_at	-0.349056	2.03453	-6.84641	1.13528e-08	4.72474e-07	9.56589	ENSG00000134243	SORT1	sortilin 1	6272
ENSG00000103064_at	-0.393695	1.40026	-6.8303	1.20253e-08	4.98166e-07	9.50914	ENSG00000103064	SLC7A6	solute carrier family 7 member 6	9057
ENSG00000187498_at	-0.488534	1.71487	-6.81597	1.26567e-08	5.20967e-07	9.45868	ENSG00000187498	COL4A1	collagen type IV alpha 1 chain	1282
ENSG00000109062_at	0.426445	0.398657	6.81509	1.26966e-08	5.20967e-07	9.45557	ENSG00000109062	SLC9A3R1	SLC9A3 regulator 1	9368
ENSG00000172508_at	0.257956	0.11482	6.81395	1.27487e-08	5.20967e-07	9.45153	ENSG00000172508	CARNS1	carnosine synthase 1	57571
ENSG00000068615_at	0.433736	0.190269	6.80336	1.32403e-08	5.38616e-07	9.41423	ENSG00000068615	REEP1	receptor accessory protein 1	65055
ENSG00000171724_at	0.354478	0.0391352	6.79532	1.36257e-08	5.51811e-07	9.38593	ENSG00000171724	VAT1L	vesicle amine transport 1 like	57687
ENSG00000255248_at	0.429505	0.690772	6.77567	1.4617e-08	5.89311e-07	9.3167	ENSG00000255248	MIR100HG	mir-100-let-7a-2 cluster host gene	399959
ENSG00000116962_at	-0.351062	2.11342	-6.76269	1.53107e-08	6.14537e-07	9.27098	ENSG00000116962	NID1	nidogen 1	4811
ENSG00000166501_at	0.374556	0.293961	6.75402	1.57925e-08	6.28308e-07	9.24044	ENSG00000166501	PRKCB	protein kinase C beta	5579
ENSG00000198851_at	0.436955	0.309072	6.75401	1.57929e-08	6.28308e-07	9.24041	ENSG00000198851	CD3E	CD3e molecule	916
ENSG00000107242_at	0.466001	0.603535	6.74876	1.60919e-08	6.37395e-07	9.22192	ENSG00000107242	PIP5K1B	phosphatidylinositol-4-phosphate 5-kinase type 1 beta	8395
ENSG00000154134_at	0.365968	0.328821	6.74594	1.62547e-08	6.41032e-07	9.21199	ENSG00000154134	ROBO3	roundabout guidance receptor 3	64221
ENSG00000101000_at	0.622406	1.17696	6.74039	1.658e-08	6.51016e-07	9.19246	ENSG00000101000	PROCR	protein C receptor	10544
ENSG00000163531_at	0.473278	0.548542	6.73546	1.68752e-08	6.59739e-07	9.17507	ENSG00000163531	NFASC	neurofascin	23114
ENSG00000131094_at	0.3579	0.399684	6.7252	1.75051e-08	6.81415e-07	9.13894	ENSG00000131094	C1QL1	complement C1q like 1	10882
ENSG00000105852_at	0.378375	0.290541	6.70876	1.85637e-08	7.09402e-07	9.08106	ENSG00000105852	PON3	paraoxonase 3	5446
ENSG00000132535_at	0.319194	0.326805	6.70841	1.85869e-08	7.09402e-07	9.07983	ENSG00000132535	DLG4	discs large MAGUK scaffold protein 4	1742
ENSG00000168685_at	0.732794	0.705017	6.70827	1.85966e-08	7.09402e-07	9.07932	ENSG00000168685	IL7R	interleukin 7 receptor	3575
ENSG00000116824_at	0.36971	0.213883	6.70826	1.85967e-08	7.09402e-07	9.07931	ENSG00000116824	CD2	CD2 molecule	914
ENSG00000145335_at	0.43476	0.658612	6.70796	1.86168e-08	7.09402e-07	9.07825	ENSG00000145335	SNCA	synuclein alpha	6622
ENSG00000196878_at	-0.416658	0.262055	-6.70587	1.87564e-08	7.11719e-07	9.07088	ENSG00000196878	LAMB3	laminin subunit beta 3	3914
ENSG00000189241_at	0.271662	0.824466	6.70206	1.90138e-08	7.18467e-07	9.05745	ENSG00000189241	TSPYL1	TSPY like 1	7259
ENSG00000149564_at	-0.428426	1.43399	-6.7002	1.91406e-08	7.20244e-07	9.0509	ENSG00000149564	ESAM	endothelial cell adhesion molecule	90952
ENSG00000139174_at	0.300351	0.407391	6.68797	1.99953e-08	7.49285e-07	9.00784	ENSG00000139174	PRICKLE1	prickle planar cell polarity protein 1	144165
ENSG00000055163_at	0.286785	0.296609	6.67748	2.07587e-08	7.74679e-07	8.97091	ENSG00000055163	CYFIP2	cytoplasmic FMR1 interacting protein 2	26999
ENSG00000142910_at	-0.389051	1.11906	-6.66594	2.16326e-08	8.03968e-07	8.93027	ENSG00000142910	TINAGL1	tubulointerstitial nephritis antigen like 1	64129
ENSG00000184905_at	0.428142	-0.0267428	6.65432	2.25491e-08	8.34333e-07	8.88938	ENSG00000184905	TCEAL2	transcription elongation factor A like 2	140597
ENSG00000163629_at	0.433625	1.28534	6.65223	2.2718e-08	8.34333e-07	8.88202	ENSG00000163629	PTPN13	protein tyrosine phosphatase, non-receptor type 13	5783
ENSG00000173253_at	-0.378364	0.275213	-6.65212	2.27268e-08	8.34333e-07	8.88164	ENSG00000173253	DMRT2	doublesex and mab-3 related transcription factor 2	10655
ENSG00000167468_at	-0.441184	2.7062	-6.63308	2.43265e-08	8.89445e-07	8.81461	ENSG00000167468	GPX4	glutathione peroxidase 4	2879
ENSG00000012171_at	0.478193	0.40525	6.63151	2.44637e-08	8.90853e-07	8.80907	ENSG00000012171	SEMA3B	semaphorin 3B	7869
ENSG00000164142_at	0.414102	-0.032034	6.62643	2.49114e-08	9.03515e-07	8.7912	ENSG00000164142	FAM160A1	family with sequence similarity 160 member A1	729830
ENSG00000172379_at	0.359829	0.172413	6.62446	2.50874e-08	9.06258e-07	8.78426	ENSG00000172379	ARNT2	aryl hydrocarbon receptor nuclear translocator 2	9915
ENSG00000135052_at	0.337796	0.290023	6.62064	2.54324e-08	9.1506e-07	8.7708	ENSG00000135052	GOLM1	golgi membrane protein 1	51280
ENSG00000077942_at	0.635695	1.12624	6.61259	2.61737e-08	9.37996e-07	8.74249	ENSG00000077942	FBLN1	fibulin 1	2192
ENSG00000142798_at	-0.439647	1.71633	-6.60791	2.66156e-08	9.46897e-07	8.726	ENSG00000142798	HSPG2	heparan sulfate proteoglycan 2	3339
ENSG00000157240_at	0.357279	0.671341	6.60774	2.66318e-08	9.46897e-07	8.7254	ENSG00000157240	FZD1	frizzled class receptor 1	8321
ENSG00000114812_at	-0.434291	0.711521	-6.60083	2.72968e-08	9.66735e-07	8.7011	ENSG00000114812	VIPR1	vasoactive intestinal peptide receptor 1	7433
ENSG00000117298_at	-0.446445	1.44762	-6.59946	2.74311e-08	9.67695e-07	8.69626	ENSG00000117298	ECE1	endothelin converting enzyme 1	1889
ENSG00000183023_at	0.434861	0.341549	6.59677	2.76957e-08	9.7323e-07	8.6868	ENSG00000183023	SLC8A1	solute carrier family 8 member A1	6546
ENSG00000205336_at	-0.586809	0.86931	-6.58952	2.84225e-08	9.94899e-07	8.66128	ENSG00000205336	ADGRG1	adhesion G protein-coupled receptor G1	9289
ENSG00000152556_at	0.400289	0.60243	6.5859	2.8792e-08	1.00394e-06	8.64856	ENSG00000152556	PFKM	phosphofructokinase, muscle	5213
ENSG00000135540_at	0.41756	0.618495	6.57125	3.03384e-08	1.05334e-06	8.59702	ENSG00000135540	NHSL1	NHS like 1	57224
ENSG00000184254_at	0.506945	0.602183	6.5703	3.04419e-08	1.05334e-06	8.59366	ENSG00000184254	ALDH1A3	aldehyde dehydrogenase 1 family member A3	220
ENSG00000123892_at	0.403105	0.202967	6.56611	3.09008e-08	1.06205e-06	8.57892	ENSG00000123892	RAB38	RAB38, member RAS oncogene family	23682
ENSG00000156453_at	-0.367068	0.775118	-6.56586	3.09288e-08	1.06205e-06	8.57803	ENSG00000156453	PCDH1	protocadherin 1	5097
ENSG00000131941_at	0.40423	0.184619	6.56258	3.12928e-08	1.06886e-06	8.5665	ENSG00000131941	RHPN2	rhophilin Rho GTPase binding protein 2	85415
ENSG00000178075_at	0.436221	0.184588	6.56195	3.13639e-08	1.06886e-06	8.56427	ENSG00000178075	GRAMD1C	GRAM domain containing 1C	54762
ENSG00000182621_at	0.530964	0.8724	6.55252	3.24379e-08	1.1013e-06	8.5311	ENSG00000182621	PLCB1	phospholipase C beta 1	23236
ENSG00000134504_at	0.301547	0.404583	6.54638	3.3157e-08	1.1215e-06	8.5095	ENSG00000134504	KCTD1	potassium channel tetramerization domain containing 1	284252
ENSG00000047365_at	0.293015	0.28071	6.54308	3.35498e-08	1.12734e-06	8.4979	ENSG00000047365	ARAP2	ArfGAP with RhoGAP domain, ankyrin repeat and PH domain 2	116984
ENSG00000146416_at	-0.330405	1.5507	-6.54283	3.35794e-08	1.12734e-06	8.49703	ENSG00000146416	AIG1	androgen induced 1	51390
ENSG00000251322_at	-0.500935	1.24388	-6.53783	3.41849e-08	1.14342e-06	8.47943	ENSG00000251322	SHANK3	SH3 and multiple ankyrin repeat domains 3	85358
ENSG00000079435_at	-0.563617	2.75622	-6.53126	3.49968e-08	1.16626e-06	8.45631	ENSG00000079435	LIPE	lipase E, hormone sensitive type	3991
ENSG00000131459_at	0.650298	0.587776	6.52996	3.51587e-08	1.16735e-06	8.45176	ENSG00000131459	GFPT2	glutamine-fructose-6-phosphate transaminase 2	9945
ENSG00000072274_at	0.576692	1.07469	6.52257	3.60999e-08	1.19421e-06	8.42574	ENSG00000072274	TFRC	transferrin receptor	7037
ENSG00000137198_at	0.328886	0.240226	6.50063	3.90406e-08	1.28677e-06	8.34861	ENSG00000137198	GMPR	guanosine monophosphate reductase	2766
ENSG00000006740_at	0.442918	0.383991	6.48314	4.1557e-08	1.36473e-06	8.2871	ENSG00000006740	ARHGAP44	Rho GTPase activating protein 44	9912
ENSG00000165995_at	0.343012	0.165946	6.47332	4.30389e-08	1.40828e-06	8.25259	ENSG00000165995	CACNB2	calcium voltage-gated channel auxiliary subunit beta 2	783
ENSG00000169752_at	0.364493	-0.0353713	6.46366	4.45502e-08	1.45247e-06	8.21861	ENSG00000169752	NRG4	neuregulin 4	145957
ENSG00000173706_at	0.579701	1.21603	6.4599	4.51508e-08	1.46675e-06	8.20542	ENSG00000173706	HEG1	heart development protein with EGF like domains 1	57493
ENSG00000161048_at	0.308757	0.575906	6.45616	4.5759e-08	1.48118e-06	8.19225	ENSG00000161048	NAPEPLD	N-acyl phosphatidylethanolamine phospholipase D	222236
ENSG00000173210_at	-0.565226	1.72844	-6.45162	4.65057e-08	1.49997e-06	8.17631	ENSG00000173210	ABLIM3	actin binding LIM protein family member 3	22885
ENSG00000134202_at	0.556725	0.841306	6.43256	4.97803e-08	1.59988e-06	8.10931	ENSG00000134202	GSTM3	glutathione S-transferase mu 3	2947
ENSG00000136153_at	0.384703	0.0319618	6.41732	5.25629e-08	1.68332e-06	8.05576	ENSG00000136153	LMO7	LIM domain 7	4008
ENSG00000135424_at	-0.380983	1.45255	-6.41523	5.29563e-08	1.68992e-06	8.04842	ENSG00000135424	ITGA7	integrin subunit alpha 7	3679
ENSG00000116574_at	0.445259	0.641283	6.41044	5.38685e-08	1.71298e-06	8.03161	ENSG00000116574	RHOU	ras homolog family member U	58480
ENSG00000145850_at	0.381121	0.0685035	6.40927	5.40936e-08	1.7141e-06	8.0275	ENSG00000145850	TIMD4	T-cell immunoglobulin and mucin domain containing 4	91937
ENSG00000112562_at	0.701616	1.21368	6.40548	5.48308e-08	1.73139e-06	8.01418	ENSG00000112562	SMOC2	SPARC related modular calcium binding 2	64094
ENSG00000110799_at	-0.540784	2.16992	-6.40071	5.57712e-08	1.75495e-06	7.99744	ENSG00000110799	VWF	von Willebrand factor	7450
ENSG00000135480_at	0.262496	0.124316	6.37741	6.06059e-08	1.90046e-06	7.9156	ENSG00000135480	KRT7	keratin 7	3855
ENSG00000121807_at	0.294468	0.326213	6.36733	6.28258e-08	1.96325e-06	7.8802	ENSG00000121807	CCR2	C-C motif chemokine receptor 2	729230
ENSG00000127954_at	-0.385298	2.10774	-6.35962	6.45777e-08	2.01104e-06	7.85313	ENSG00000127954	STEAP4	STEAP4 metalloreductase	79689
ENSG00000164035_at	-0.36688	1.97502	-6.35439	6.57941e-08	2.04188e-06	7.83476	ENSG00000164035	EMCN	endomucin	51705
ENSG00000166483_at	0.565497	0.634374	6.32534	7.29738e-08	2.25694e-06	7.73284	ENSG00000166483	WEE1	WEE1 G2 checkpoint kinase	7465
ENSG00000031081_at	-0.363662	1.56926	-6.32389	7.33531e-08	2.26093e-06	7.72773	ENSG00000031081	ARHGAP31	Rho GTPase activating protein 31	57514
ENSG00000137168_at	0.420149	0.488198	6.32022	7.43206e-08	2.28296e-06	7.71484	ENSG00000137168	PPIL1	peptidylprolyl isomerase like 1	51645
ENSG00000127083_at	0.70984	1.12479	6.30939	7.72448e-08	2.36474e-06	7.67687	ENSG00000127083	OMD	osteomodulin	4958
ENSG00000133110_at	-0.561386	1.95785	-6.30201	7.93037e-08	2.41957e-06	7.65098	ENSG00000133110	POSTN	periostin	10631
ENSG00000116774_at	0.512024	1.04319	6.29684	8.07812e-08	2.45635e-06	7.63282	ENSG00000116774	OLFML3	olfactomedin like 3	56944
ENSG00000125378_at	0.605397	0.718906	6.29567	8.11179e-08	2.4572e-06	7.62873	ENSG00000125378	BMP4	bone morphogenetic protein 4	652
ENSG00000185499_at	0.324988	0.284459	6.29486	8.13534e-08	2.4572e-06	7.62588	ENSG00000185499	MUC1	mucin 1, cell surface associated	4582
ENSG00000120820_at	0.530314	0.983543	6.28559	8.40868e-08	2.53129e-06	7.59336	ENSG00000120820	GLT8D2	glycosyltransferase 8 domain containing 2	83468
ENSG00000009694_at	-0.32041	0.180158	-6.26841	8.93943e-08	2.68213e-06	7.53315	ENSG00000009694	TENM1	teneurin transmembrane protein 1	10178
ENSG00000144891_at	-0.447667	1.8473	-6.2666	8.99738e-08	2.69058e-06	7.52679	ENSG00000144891	AGTR1	angiotensin II receptor type 1	185
ENSG00000149970_at	0.385447	0.600184	6.26177	9.15369e-08	2.72828e-06	7.50984	ENSG00000149970	CNKSR2	connector enhancer of kinase suppressor of Ras 2	22866
ENSG00000133321_at	0.509581	0.528709	6.25918	9.23863e-08	2.74454e-06	7.50076	ENSG00000133321	RARRES3	retinoic acid receptor responder 3	5920
ENSG00000107968_at	0.495605	1.17409	6.25341	9.43031e-08	2.78437e-06	7.48056	ENSG00000107968	MAP3K8	mitogen-activated protein kinase kinase kinase 8	1326
ENSG00000196668_at	0.298554	0.132427	6.25329	9.43436e-08	2.78437e-06	7.48014	ENSG00000196668	LINC00173	long intergenic non-protein coding RNA 173	100287569
ENSG00000130413_at	0.29385	-0.0119599	6.25076	9.51981e-08	2.80044e-06	7.47127	ENSG00000130413	STK33	serine/threonine kinase 33	65975
ENSG00000118640_at	0.404085	0.49889	6.24708	9.6455e-08	2.8282e-06	7.45836	ENSG00000118640	VAMP8	vesicle associated membrane protein 8	8673
ENSG00000155792_at	0.488308	0.347346	6.23282	1.01482e-07	2.96596e-06	7.40839	ENSG00000155792	DEPTOR	DEP domain containing MTOR interacting protein	64798
ENSG00000137507_at	-0.437103	1.08341	-6.2183	1.06869e-07	3.11335e-06	7.35752	ENSG00000137507	LRRC32	leucine rich repeat containing 32	2615
ENSG00000187764_at	0.360119	0.167708	6.21179	1.09376e-07	3.17611e-06	7.33472	ENSG00000187764	SEMA4D	semaphorin 4D	10507
ENSG00000155511_at	0.278785	0.199321	6.20804	1.10848e-07	3.20857e-06	7.32156	ENSG00000155511	GRIA1	glutamate ionotropic receptor AMPA type subunit 1	2890
ENSG00000115457_at	0.318687	0.403016	6.20664	1.114e-07	3.21423e-06	7.31668	ENSG00000115457	IGFBP2	insulin like growth factor binding protein 2	3485
ENSG00000099204_at	-0.345903	2.42995	-6.19994	1.14092e-07	3.28141e-06	7.2932	ENSG00000099204	ABLIM1	actin binding LIM protein 1	3983
ENSG00000163879_at	0.270417	0.357004	6.18984	1.1827e-07	3.39079e-06	7.25783	ENSG00000163879	DNALI1	dynein axonemal light intermediate chain 1	7802
ENSG00000154678_at	0.311155	0.20375	6.18494	1.2035e-07	3.4395e-06	7.24069	ENSG00000154678	PDE1C	phosphodiesterase 1C	5137
ENSG00000152558_at	0.28558	2.13198	6.14962	1.36476e-07	3.88805e-06	7.11705	ENSG00000152558	TMEM123	transmembrane protein 123	114908
ENSG00000139734_at	0.422167	0.122308	6.1428	1.39824e-07	3.9709e-06	7.09323	ENSG00000139734	DIAPH3	diaphanous related formin 3	81624
ENSG00000170004_at	0.321193	0.49481	6.14151	1.40468e-07	3.97671e-06	7.08871	ENSG00000170004	CHD3	chromodomain helicase DNA binding protein 3	1107
ENSG00000104368_at	0.431495	0.990942	6.14023	1.4111e-07	3.98239e-06	7.08422	ENSG00000104368	PLAT	plasminogen activator, tissue type	5327
ENSG00000266524_at	-0.403272	0.258211	-6.13919	1.41634e-07	3.98474e-06	7.08058	ENSG00000266524	GDF10	growth differentiation factor 10	2662
ENSG00000090006_at	0.461375	0.920313	6.13508	1.43719e-07	4.03082e-06	7.06622	ENSG00000090006	LTBP4	latent transforming growth factor beta binding protein 4	8425
ENSG00000072163_at	-0.370698	1.37309	-6.13392	1.44317e-07	4.03507e-06	7.06213	ENSG00000072163	LIMS2	LIM zinc finger domain containing 2	55679
ENSG00000172061_at	0.35247	0.254268	6.11861	1.52391e-07	4.24765e-06	7.00862	ENSG00000172061	LRRC15	leucine rich repeat containing 15	131578
ENSG00000125730_at	0.539618	3.12386	6.10732	1.58635e-07	4.4081e-06	6.96915	ENSG00000125730	C3	complement C3	718
ENSG00000121005_at	0.418315	0.12799	6.09402	1.66323e-07	4.60755e-06	6.92264	ENSG00000121005	CRISPLD1	cysteine rich secretory protein LCCL domain containing 1	83690
ENSG00000139329_at	0.639189	2.7354	6.08458	1.71995e-07	4.73625e-06	6.88968	ENSG00000139329	LUM	lumican	4060
ENSG00000172349_at	0.260183	0.593996	6.08392	1.72404e-07	4.73625e-06	6.88735	ENSG00000172349	IL16	interleukin 16	3603
ENSG00000134716_at	0.276207	0.0738661	6.08369	1.72542e-07	4.73625e-06	6.88656	ENSG00000134716	CYP2J2	cytochrome P450 family 2 subfamily J member 2	1573
ENSG00000196628_at	-0.376356	2.71488	-6.08262	1.73199e-07	4.73988e-06	6.88282	ENSG00000196628	TCF4	transcription factor 4	6925
ENSG00000109339_at	0.470304	1.30399	6.07586	1.77411e-07	4.83753e-06	6.85921	ENSG00000109339	MAPK10	mitogen-activated protein kinase 10	5602
ENSG00000144857_at	0.463654	1.00792	6.07519	1.77839e-07	4.83753e-06	6.85684	ENSG00000144857	BOC	BOC cell adhesion associated, oncogene regulated	91653
ENSG00000003987_at	0.344178	0.0454715	6.07301	1.79222e-07	4.86051e-06	6.84923	ENSG00000003987	MTMR7	myotubularin related protein 7	9108
ENSG00000235750_at	-0.444898	1.28448	-6.06696	1.83115e-07	4.95123e-06	6.82811	ENSG00000235750	KIAA0040	KIAA0040	9674
ENSG00000115525_at	0.515004	0.847426	6.04689	1.96653e-07	5.30142e-06	6.75802	ENSG00000115525	ST3GAL5	ST3 beta-galactoside alpha-2,3-sialyltransferase 5	8869
ENSG00000102934_at	0.31391	0.371991	6.04489	1.98059e-07	5.32342e-06	6.75103	ENSG00000102934	PLLP	plasmolipin	51090
ENSG00000183287_at	0.359037	0.271471	6.04241	1.99812e-07	5.35459e-06	6.74237	ENSG00000183287	CCBE1	collagen and calcium binding EGF domains 1	147372
ENSG00000131471_at	-0.499963	2.25366	-6.03052	2.08429e-07	5.56899e-06	6.70089	ENSG00000131471	AOC3	amine oxidase, copper containing 3	8639
ENSG00000125827_at	0.379562	0.80792	6.01434	2.20756e-07	5.88096e-06	6.64444	ENSG00000125827	TMX4	thioredoxin related transmembrane protein 4	56255
ENSG00000106829_at	0.363705	0.483937	6.00287	2.29939e-07	6.10759e-06	6.6044	ENSG00000106829	TLE4	transducin like enhancer of split 4	7091
ENSG00000053328_at	0.261454	0.0495083	5.99815	2.33823e-07	6.19253e-06	6.58795	ENSG00000053328	METTL24	methyltransferase like 24	728464
ENSG00000145824_at	-0.849098	1.23969	-5.99706	2.34727e-07	6.19829e-06	6.58416	ENSG00000145824	CXCL14	C-X-C motif chemokine ligand 14	9547
ENSG00000157064_at	-0.528623	0.864508	-5.99106	2.39778e-07	6.31322e-06	6.56324	ENSG00000157064	NMNAT2	nicotinamide nucleotide adenylyltransferase 2	23057
ENSG00000076706_at	-0.470209	1.25024	-5.98965	2.40981e-07	6.32644e-06	6.55833	ENSG00000076706	MCAM	melanoma cell adhesion molecule	4162
ENSG00000163072_at	-0.387945	1.5582	-5.98427	2.45631e-07	6.42983e-06	6.53956	ENSG00000163072	NOSTRIN	nitric oxide synthase trafficking	115677
ENSG00000136960_at	-0.393871	1.42384	-5.97205	2.56519e-07	6.69545e-06	6.49696	ENSG00000136960	ENPP2	ectonucleotide pyrophosphatase/phosphodiesterase 2	5168
ENSG00000163558_at	0.409604	0.79314	5.96475	2.63248e-07	6.85127e-06	6.47153	ENSG00000163558	PRKCI	protein kinase C iota	5584
ENSG00000175899_at	-0.356095	2.52002	-5.95644	2.71121e-07	7.0359e-06	6.44259	ENSG00000175899	A2M	alpha-2-macroglobulin	2
ENSG00000170989_at	-0.525136	2.21613	-5.94399	2.8337e-07	7.29667e-06	6.39919	ENSG00000170989	S1PR1	sphingosine-1-phosphate receptor 1	1901
ENSG00000143344_at	0.458844	1.57008	5.94395	2.83405e-07	7.29667e-06	6.39907	ENSG00000143344	RGL1	ral guanine nucleotide dissociation stimulator like 1	23179
ENSG00000068650_at	0.235136	0.432137	5.94376	2.83593e-07	7.29667e-06	6.39842	ENSG00000068650	ATP11A	ATPase phospholipid transporting 11A	23250
ENSG00000096093_at	0.40809	0.534443	5.93095	2.96779e-07	7.59964e-06	6.3538	ENSG00000096093	EFHC1	EF-hand domain containing 1	114327
ENSG00000184349_at	0.38865	1.34115	5.93069	2.97052e-07	7.59964e-06	6.3529	ENSG00000184349	EFNA5	ephrin A5	1946
ENSG00000176485_at	-0.326098	2.46913	-5.92937	2.98446e-07	7.61373e-06	6.3483	ENSG00000176485	PLA2G16	phospholipase A2 group XVI	11145
ENSG00000134602_at	0.428839	0.521028	5.92083	3.07619e-07	7.82564e-06	6.31858	ENSG00000134602	STK26	serine/threonine kinase 26	51765
ENSG00000163378_at	-0.293465	1.07362	-5.90672	3.23397e-07	8.20392e-06	6.26947	ENSG00000163378	EOGT	EGF domain specific O-linked N-acetylglucosamine transferase	285203
ENSG00000074181_at	-0.40076	0.702381	-5.89287	3.39659e-07	8.59232e-06	6.22131	ENSG00000074181	NOTCH3	notch 3	4854
ENSG00000144810_at	0.656908	0.861643	5.89202	3.40693e-07	8.59442e-06	6.21832	ENSG00000144810	COL8A1	collagen type VIII alpha 1 chain	1295
ENSG00000114480_at	-0.387332	1.48611	-5.88706	3.46723e-07	8.72216e-06	6.2011	ENSG00000114480	GBE1	1,4-alpha-glucan branching enzyme 1	2632
ENSG00000161381_at	0.540139	0.923046	5.8764	3.60074e-07	9.03284e-06	6.16402	ENSG00000161381	PLXDC1	plexin domain containing 1	57125
ENSG00000165194_at	-0.392079	0.355933	-5.87494	3.61935e-07	9.05439e-06	6.15896	ENSG00000165194	PCDH19	protocadherin 19	57526
ENSG00000128872_at	0.395697	0.5425	5.87268	3.64842e-07	9.10191e-06	6.15111	ENSG00000128872	TMOD2	tropomodulin 2	29767
ENSG00000167588_at	-0.363016	2.01195	-5.86513	3.7473e-07	9.32284e-06	6.12486	ENSG00000167588	GPD1	glycerol-3-phosphate dehydrogenase 1	2819
ENSG00000175906_at	0.313402	0.281913	5.8614	3.7971e-07	9.42077e-06	6.1119	ENSG00000175906	ARL4D	ADP ribosylation factor like GTPase 4D	379
ENSG00000145147_at	0.425244	0.739037	5.86027	3.81239e-07	9.43278e-06	6.10796	ENSG00000145147	SLIT2	slit guidance ligand 2	9353
ENSG00000158270_at	0.52279	1.32651	5.85877	3.83272e-07	9.45718e-06	6.10274	ENSG00000158270	COLEC12	collectin subfamily member 12	81035
ENSG00000135472_at	0.451695	0.326191	5.84313	4.05083e-07	9.96812e-06	6.04843	ENSG00000135472	FAIM2	Fas apoptotic inhibitory molecule 2	23017
ENSG00000108001_at	-0.269315	0.588137	-5.8396	4.10184e-07	1.00662e-05	6.03615	ENSG00000108001	EBF3	early B-cell factor 3	253738
ENSG00000183087_at	0.364972	0.564113	5.83787	4.12695e-07	1.01004e-05	6.03016	ENSG00000183087	GAS6	growth arrest specific 6	2621
ENSG00000117643_at	0.394614	0.49995	5.83102	4.22815e-07	1.02974e-05	6.00639	ENSG00000117643	MAN1C1	mannosidase alpha class 1C member 1	57134
ENSG00000091436_at	-0.292499	1.91595	-5.83088	4.23025e-07	1.02974e-05	6.0059	ENSG00000091436	MAP3K20	mitogen-activated protein kinase kinase kinase 20	51776
ENSG00000174749_at	-0.363317	1.6976	-5.82988	4.24532e-07	1.03063e-05	6.00241	ENSG00000174749	C4orf32	chromosome 4 open reading frame 32	132720
ENSG00000204764_at	-0.274104	0.512607	-5.82505	4.3185e-07	1.04559e-05	5.98564	ENSG00000204764	RANBP17	RAN binding protein 17	64901
ENSG00000129467_at	-0.340415	1.35884	-5.82425	4.33068e-07	1.04573e-05	5.98288	ENSG00000129467	ADCY4	adenylate cyclase 4	196883
ENSG00000179776_at	-0.472289	1.26186	-5.82102	4.38055e-07	1.0546e-05	5.97164	ENSG00000179776	CDH5	cadherin 5	1003
ENSG00000163032_at	0.306342	0.323951	5.82036	4.39075e-07	1.0546e-05	5.96936	ENSG00000163032	VSNL1	visinin like 1	7447
ENSG00000112759_at	-0.370719	1.62869	-5.81699	4.4434e-07	1.06441e-05	5.95767	ENSG00000112759	SLC29A1	solute carrier family 29 member 1 (Augustine blood group)	2030
ENSG00000177106_at	0.210767	0.275364	5.81076	4.54235e-07	1.08524e-05	5.93606	ENSG00000177106	EPS8L2	EPS8 like 2	64787
ENSG00000120899_at	0.369404	0.238842	5.80738	4.59705e-07	1.09541e-05	5.92431	ENSG00000120899	PTK2B	protein tyrosine kinase 2 beta	2185
ENSG00000185000_at	-0.525957	2.0261	-5.79438	4.81332e-07	1.14392e-05	5.87922	ENSG00000185000	DGAT1	diacylglycerol O-acyltransferase 1	8694
ENSG00000103534_at	0.403546	0.0158973	5.78621	4.95421e-07	1.17408e-05	5.85092	ENSG00000103534	TMC5	transmembrane channel like 5	79838
ENSG00000135447_at	-0.546735	2.08459	-5.78538	4.9689e-07	1.17408e-05	5.84801	ENSG00000135447	PPP1R1A	protein phosphatase 1 regulatory inhibitor subunit 1A	5502
ENSG00000181458_at	0.356109	0.557271	5.78479	4.97923e-07	1.17408e-05	5.84598	ENSG00000181458	TMEM45A	transmembrane protein 45A	55076
ENSG00000146409_at	0.356301	0.764998	5.78004	5.06343e-07	1.19083e-05	5.82953	ENSG00000146409	SLC18B1	solute carrier family 18 member B1	116843
ENSG00000124145_at	0.424429	0.57202	5.7774	5.11099e-07	1.19889e-05	5.82036	ENSG00000124145	SDC4	syndecan 4	6385
ENSG00000147894_at	0.384493	0.585877	5.77449	5.16387e-07	1.20816e-05	5.81026	ENSG00000147894	C9orf72	chromosome 9 open reading frame 72	203228
ENSG00000171603_at	0.30187	1.10866	5.77264	5.19763e-07	1.21292e-05	5.80387	ENSG00000171603	CLSTN1	calsyntenin 1	22883
ENSG00000178498_at	0.251836	0.441548	5.77125	5.22326e-07	1.21495e-05	5.79905	ENSG00000178498	DTX3	deltex E3 ubiquitin ligase 3	196403
ENSG00000128567_at	0.467939	1.28768	5.77071	5.23326e-07	1.21495e-05	5.79717	ENSG00000128567	PODXL	podocalyxin like	5420
ENSG00000100079_at	0.251687	0.256715	5.76788	5.28575e-07	1.22399e-05	5.78738	ENSG00000100079	LGALS2	galectin 2	3957
ENSG00000102924_at	-0.34682	-0.0384109	-5.76504	5.33918e-07	1.2332e-05	5.77752	ENSG00000102924	CBLN1	cerebellin 1 precursor	869
ENSG00000139910_at	-0.489026	2.10711	-5.74289	5.7736e-07	1.33014e-05	5.7008	ENSG00000139910	NOVA1	NOVA alternative splicing regulator 1	4857
ENSG00000155011_at	-0.339677	0.26636	-5.74184	5.79502e-07	1.33168e-05	5.69717	ENSG00000155011	DKK2	dickkopf WNT signaling pathway inhibitor 2	27123
ENSG00000013297_at	0.502103	0.723162	5.74047	5.82314e-07	1.33474e-05	5.69243	ENSG00000013297	CLDN11	claudin 11	5010
ENSG00000159212_at	-0.577188	0.435052	-5.72253	6.20379e-07	1.41839e-05	5.63034	ENSG00000159212	CLIC6	chloride intracellular channel 6	54102
ENSG00000106571_at	0.37204	0.89637	5.71583	6.35216e-07	1.44865e-05	5.60717	ENSG00000106571	GLI3	GLI family zinc finger 3	2737
ENSG00000155974_at	0.347084	0.038328	5.69832	6.75704e-07	1.5371e-05	5.54659	ENSG00000155974	GRIP1	glutamate receptor interacting protein 1	23426
ENSG00000080493_at	0.529282	1.00039	5.69754	6.77545e-07	1.53742e-05	5.54392	ENSG00000080493	SLC4A4	solute carrier family 4 member 4	8671
ENSG00000107140_at	-0.327506	2.1536	-5.69631	6.80497e-07	1.54024e-05	5.53966	ENSG00000107140	TESK1	testis-specific kinase 1	7016
ENSG00000099282_at	-0.41812	1.39797	-5.69552	6.82394e-07	1.54067e-05	5.53693	ENSG00000099282	TSPAN15	tetraspanin 15	23555
ENSG00000197971_at	0.258146	0.175282	5.68908	6.98065e-07	1.57213e-05	5.51468	ENSG00000197971	MBP	myelin basic protein	4155
ENSG00000261371_at	-0.469088	2.24711	-5.68771	7.0146e-07	1.57306e-05	5.50992	ENSG00000261371	PECAM1	platelet and endothelial cell adhesion molecule 1	5175
ENSG00000185222_at	0.300402	0.521503	5.6875	7.01965e-07	1.57306e-05	5.50922	ENSG00000185222	TCEAL9	transcription elongation factor A like 9	51186
ENSG00000113448_at	0.325276	0.407806	5.67921	7.22799e-07	1.61374e-05	5.48055	ENSG00000113448	PDE4D	phosphodiesterase 4D	5144
ENSG00000152219_at	0.319385	0.960916	5.67886	7.23689e-07	1.61374e-05	5.47934	ENSG00000152219	ARL14EP	ADP ribosylation factor like GTPase 14 effector protein	120534
ENSG00000150054_at	0.319356	0.662372	5.67479	7.34145e-07	1.63302e-05	5.46528	ENSG00000150054	MPP7	membrane palmitoylated protein 7	143098
ENSG00000123119_at	0.360037	0.100336	5.67103	7.43946e-07	1.65076e-05	5.45229	ENSG00000123119	NECAB1	N-terminal EF-hand calcium binding protein 1	64168
ENSG00000163220_at	0.640716	0.602671	5.66768	7.52761e-07	1.66622e-05	5.44074	ENSG00000163220	S100A9	S100 calcium binding protein A9	6280
ENSG00000138061_at	0.399322	0.466769	5.65978	7.74018e-07	1.70908e-05	5.41345	ENSG00000138061	CYP1B1	cytochrome P450 family 1 subfamily B member 1	1545
ENSG00000226149_at	0.308162	0.290472	5.65813	7.78531e-07	1.71486e-05	5.40775	ENSG00000226149	NA	NA	NA
ENSG00000160791_at	0.309993	0.0856108	5.62581	8.72384e-07	1.91422e-05	5.29622	ENSG00000160791	CCR5	C-C motif chemokine receptor 5 (gene/pseudogene)	1234
ENSG00000116833_at	-0.335442	0.836886	-5.62551	8.7328e-07	1.91422e-05	5.29522	ENSG00000116833	NR5A2	nuclear receptor subfamily 5 group A member 2	2494
ENSG00000091129_at	-0.729701	0.487153	-5.61674	9.00662e-07	1.9675e-05	5.26497	ENSG00000091129	NRCAM	neuronal cell adhesion molecule	4897
ENSG00000164330_at	-0.287532	2.40552	-5.61634	9.01943e-07	1.9675e-05	5.26358	ENSG00000164330	EBF1	early B-cell factor 1	1879
ENSG00000137872_at	0.400556	0.685396	5.60921	9.24851e-07	2.01261e-05	5.23901	ENSG00000137872	SEMA6D	semaphorin 6D	80031
ENSG00000102524_at	0.425497	0.504984	5.58617	1.00291e-06	2.17724e-05	5.15964	ENSG00000102524	TNFSF13B	TNF superfamily member 13b	10673
ENSG00000198844_at	-0.360714	0.786065	-5.58161	1.0191e-06	2.20708e-05	5.14395	ENSG00000198844	ARHGEF15	Rho guanine nucleotide exchange factor 15	22899
ENSG00000165810_at	-0.528365	1.35551	-5.57275	1.05135e-06	2.27148e-05	5.11344	ENSG00000165810	BTNL9	butyrophilin like 9	153579
ENSG00000120279_at	-0.284485	1.06485	-5.56969	1.06272e-06	2.29055e-05	5.10291	ENSG00000120279	MYCT1	MYC target 1	80177
ENSG00000092969_at	0.414982	0.60704	5.56328	1.0869e-06	2.33709e-05	5.08088	ENSG00000092969	TGFB2	transforming growth factor beta 2	7042
ENSG00000119042_at	-0.264221	0.454855	-5.55823	1.10637e-06	2.37331e-05	5.06349	ENSG00000119042	SATB2	SATB homeobox 2	23314
ENSG00000156140_at	0.286831	-0.0316872	5.54662	1.1524e-06	2.4662e-05	5.02357	ENSG00000156140	ADAMTS3	ADAM metallopeptidase with thrombospondin type 1 motif 3	9508
ENSG00000101935_at	0.249702	0.422556	5.54351	1.16505e-06	2.48736e-05	5.01289	ENSG00000101935	AMMECR1	Alport syndrome, mental retardation, midface hypoplasia and elliptocytosis chromosomal region gene 1	9949
ENSG00000069431_at	-0.356326	2.0057	-5.53376	1.20563e-06	2.56794e-05	4.97937	ENSG00000069431	ABCC9	ATP binding cassette subfamily C member 9	10060
ENSG00000173376_at	-0.36883	0.561704	-5.52894	1.22621e-06	2.60561e-05	4.9628	ENSG00000173376	NDNF	neuron derived neurotrophic factor	79625
ENSG00000187288_at	-0.532688	2.7579	-5.52384	1.24833e-06	2.64479e-05	4.94529	ENSG00000187288	CIDEC	cell death inducing DFFA like effector c	63924
ENSG00000221968_at	-0.458599	1.31426	-5.52296	1.25218e-06	2.64479e-05	4.94228	ENSG00000221968	FADS3	fatty acid desaturase 3	3995
ENSG00000144730_at	0.26278	0.101107	5.52268	1.25343e-06	2.64479e-05	4.94131	ENSG00000144730	IL17RD	interleukin 17 receptor D	54756
ENSG00000170545_at	-0.252173	0.415448	-5.5128	1.29763e-06	2.73168e-05	4.90738	ENSG00000170545	SMAGP	small cell adhesion glycoprotein	57228
ENSG00000121966_at	0.566112	0.699419	5.50534	1.33205e-06	2.79761e-05	4.88176	ENSG00000121966	CXCR4	C-X-C motif chemokine receptor 4	7852
ENSG00000094975_at	0.374346	0.644328	5.50266	1.34462e-06	2.81745e-05	4.87257	ENSG00000094975	SUCO	SUN domain containing ossification factor	51430
ENSG00000184588_at	0.265752	0.174125	5.49763	1.36852e-06	2.86089e-05	4.85532	ENSG00000184588	PDE4B	phosphodiesterase 4B	5142
ENSG00000134369_at	-0.339083	1.72372	-5.49516	1.38044e-06	2.87916e-05	4.84683	ENSG00000134369	NAV1	neuron navigator 1	89796
ENSG00000170509_at	-0.543503	0.544799	-5.49071	1.40211e-06	2.91761e-05	4.83159	ENSG00000170509	HSD17B13	hydroxysteroid 17-beta dehydrogenase 13	345275
ENSG00000138207_at	-0.616511	3.05174	-5.48971	1.40705e-06	2.92116e-05	4.82815	ENSG00000138207	RBP4	retinol binding protein 4	5950
ENSG00000188921_at	0.376655	0.786702	5.4826	1.44257e-06	2.98803e-05	4.80375	ENSG00000188921	HACD4	3-hydroxyacyl-CoA dehydratase 4	401494
ENSG00000075651_at	0.240879	0.511459	5.4802	1.45472e-06	3.00631e-05	4.79554	ENSG00000075651	PLD1	phospholipase D1	5337
ENSG00000141198_at	0.346883	0.641733	5.47521	1.48037e-06	3.05234e-05	4.77843	ENSG00000141198	TOM1L1	target of myb1 like 1 membrane trafficking protein	10040
ENSG00000166148_at	-0.282347	1.08455	-5.47366	1.48844e-06	3.06199e-05	4.77311	ENSG00000166148	AVPR1A	arginine vasopressin receptor 1A	552
ENSG00000065154_at	0.267706	1.23531	5.47194	1.49746e-06	3.07353e-05	4.7672	ENSG00000065154	OAT	ornithine aminotransferase	4942
ENSG00000183688_at	-0.36742	1.0853	-5.46975	1.50899e-06	3.09018e-05	4.7597	ENSG00000183688	RFLNB	refilin B	359845
ENSG00000170074_at	0.475897	0.0237998	5.46342	1.54281e-06	3.14666e-05	4.73801	ENSG00000170074	FAM153A	family with sequence similarity 153 member A	285596
ENSG00000148484_at	-0.319946	2.31487	-5.46328	1.54354e-06	3.14666e-05	4.73755	ENSG00000148484	RSU1	Ras suppressor protein 1	6251
ENSG00000013588_at	0.557013	0.485311	5.4585	1.56961e-06	3.1926e-05	4.72116	ENSG00000013588	GPRC5A	G protein-coupled receptor class C group 5 member A	9052
ENSG00000170006_at	0.338208	0.210997	5.45741	1.5756e-06	3.19758e-05	4.71744	ENSG00000170006	TMEM154	transmembrane protein 154	201799
ENSG00000172201_at	0.374213	0.261123	5.44819	1.6273e-06	3.29511e-05	4.68585	ENSG00000172201	ID4	inhibitor of DNA binding 4, HLH protein	3400
ENSG00000120332_at	-0.312028	0.0274502	-5.44705	1.63377e-06	3.3008e-05	4.68197	ENSG00000120332	TNN	tenascin N	63923
ENSG00000089094_at	0.264685	0.438433	5.43948	1.67764e-06	3.38186e-05	4.65605	ENSG00000089094	KDM2B	lysine demethylase 2B	84678
ENSG00000197953_at	0.233952	0.0828103	5.43792	1.68681e-06	3.39278e-05	4.65071	ENSG00000197953	AADACL2	arylacetamide deacetylase like 2	344752
ENSG00000121691_at	-0.303509	2.68542	-5.43026	1.73264e-06	3.47722e-05	4.62449	ENSG00000121691	CAT	catalase	847
ENSG00000185532_at	0.34105	0.766472	5.41028	1.85802e-06	3.72058e-05	4.55616	ENSG00000185532	PRKG1	protein kinase, cGMP-dependent, type I	5592
ENSG00000143412_at	0.344286	0.0861294	5.40667	1.88162e-06	3.75949e-05	4.54382	ENSG00000143412	ANXA9	annexin A9	8416
ENSG00000062038_at	0.260811	0.108607	5.39154	1.98375e-06	3.9548e-05	4.49213	ENSG00000062038	CDH3	cadherin 3	1001
ENSG00000019991_at	0.294741	0.627482	5.36912	2.14524e-06	4.26732e-05	4.41561	ENSG00000019991	HGF	hepatocyte growth factor	3082
ENSG00000111907_at	0.404974	0.827457	5.35695	2.23828e-06	4.44263e-05	4.3741	ENSG00000111907	TPD52L1	tumor protein D52 like 1	7164
ENSG00000073734_at	-0.363449	0.0197815	-5.35589	2.24658e-06	4.44932e-05	4.37049	ENSG00000073734	ABCB11	ATP binding cassette subfamily B member 11	8647
ENSG00000152147_at	0.210002	0.273342	5.35404	2.26112e-06	4.46269e-05	4.36418	ENSG00000152147	GEMIN6	gem nuclear organelle associated protein 6	79833
ENSG00000102606_at	-0.30151	1.36606	-5.35377	2.26322e-06	4.46269e-05	4.36328	ENSG00000102606	ARHGEF7	Rho guanine nucleotide exchange factor 7	8874
ENSG00000158352_at	-0.242213	0.54842	-5.35026	2.29109e-06	4.50781e-05	4.35131	ENSG00000158352	SHROOM4	shroom family member 4	57477
ENSG00000163527_at	0.216436	1.73254	5.34215	2.35688e-06	4.62717e-05	4.32364	ENSG00000163527	STT3B	STT3B, catalytic subunit of the oligosaccharyltransferase complex	201595
ENSG00000143198_at	-0.263856	1.70464	-5.33876	2.38486e-06	4.67196e-05	4.3121	ENSG00000143198	MGST3	microsomal glutathione S-transferase 3	4259
ENSG00000162545_at	0.360305	0.970918	5.338	2.3912e-06	4.67422e-05	4.30951	ENSG00000162545	CAMK2N1	calcium/calmodulin dependent protein kinase II inhibitor 1	55450
ENSG00000189058_at	-0.553063	3.44602	-5.33482	2.4178e-06	4.71602e-05	4.2987	ENSG00000189058	APOD	apolipoprotein D	347
ENSG00000067445_at	0.266896	0.351681	5.32016	2.54456e-06	4.95256e-05	4.24877	ENSG00000067445	TRO	trophinin	7216
ENSG00000106066_at	0.523974	0.889568	5.31728	2.57015e-06	4.99162e-05	4.23898	ENSG00000106066	CPVL	carboxypeptidase, vitellogenic like	54504
ENSG00000160199_at	0.250609	0.874511	5.31349	2.60439e-06	5.04726e-05	4.22605	ENSG00000160199	PKNOX1	PBX/knotted 1 homeobox 1	5316
ENSG00000058091_at	0.367179	0.980882	5.30767	2.6577e-06	5.13954e-05	4.20626	ENSG00000058091	CDK14	cyclin dependent kinase 14	5218
ENSG00000134874_at	0.276374	0.296987	5.30531	2.67959e-06	5.1708e-05	4.19824	ENSG00000134874	DZIP1	DAZ interacting zinc finger protein 1	22873
ENSG00000095015_at	0.35289	0.842653	5.30078	2.7222e-06	5.233e-05	4.18283	ENSG00000095015	MAP3K1	mitogen-activated protein kinase kinase kinase 1	4214
ENSG00000173531_at	0.390772	0.38709	5.30065	2.72341e-06	5.233e-05	4.18239	ENSG00000173531	MST1	macrophage stimulating 1	4485
ENSG00000178175_at	-0.39504	0.907864	-5.28416	2.8842e-06	5.53019e-05	4.12636	ENSG00000178175	ZNF366	zinc finger protein 366	167465
ENSG00000175161_at	-0.447319	0.557596	-5.26891	3.04129e-06	5.80806e-05	4.07455	ENSG00000175161	CADM2	cell adhesion molecule 2	253559
ENSG00000235109_at	0.355847	0.315218	5.26842	3.04645e-06	5.80806e-05	4.0729	ENSG00000235109	ZSCAN31	zinc finger and SCAN domain containing 31	64288
ENSG00000105926_at	0.317087	0.665812	5.26824	3.04841e-06	5.80806e-05	4.07227	ENSG00000105926	MPP6	membrane palmitoylated protein 6	51678
ENSG00000277494_at	-0.292601	0.327556	-5.2631	3.10332e-06	5.90023e-05	4.05484	ENSG00000277494	GPIHBP1	glycosylphosphatidylinositol anchored high density lipoprotein binding protein 1	338328
ENSG00000182463_at	0.368455	1.55306	5.25713	3.16835e-06	6.01121e-05	4.03458	ENSG00000182463	TSHZ2	teashirt zinc finger homeobox 2	128553
ENSG00000204397_at	0.260073	0.771775	5.25076	3.2393e-06	6.13294e-05	4.01295	ENSG00000204397	CARD16	caspase recruitment domain family member 16	114769
ENSG00000203965_at	0.244747	0.177243	5.24706	3.28114e-06	6.19915e-05	4.00042	ENSG00000203965	EFCAB7	EF-hand calcium binding domain 7	84455
ENSG00000100311_at	-0.267704	0.661504	-5.24349	3.32214e-06	6.26351e-05	3.9883	ENSG00000100311	PDGFB	platelet derived growth factor subunit B	5155
ENSG00000136895_at	0.383729	0.7565	5.24283	3.32967e-06	6.26463e-05	3.98609	ENSG00000136895	GARNL3	GTPase activating Rap/RanGAP domain like 3	84253
ENSG00000005102_at	-0.231096	0.226042	-5.24101	3.35086e-06	6.2914e-05	3.97989	ENSG00000005102	MEOX1	mesenchyme homeobox 1	4222
ENSG00000133816_at	0.200831	0.297051	5.23558	3.41457e-06	6.39771e-05	3.9615	ENSG00000133816	MICAL2	microtubule associated monooxygenase, calponin and LIM domain containing 2	9645
ENSG00000163739_at	0.262694	-0.011171	5.22229	3.57576e-06	6.68586e-05	3.91647	ENSG00000163739	CXCL1	C-X-C motif chemokine ligand 1	2919
ENSG00000135605_at	0.240605	0.196038	5.21946	3.61104e-06	6.73788e-05	3.90689	ENSG00000135605	TEC	tec protein tyrosine kinase	7006
ENSG00000197594_at	-0.44302	1.34349	-5.21788	3.63085e-06	6.76086e-05	3.90155	ENSG00000197594	ENPP1	ectonucleotide pyrophosphatase/phosphodiesterase 1	5167
ENSG00000174125_at	0.214417	0.145479	5.21344	3.68724e-06	6.84248e-05	3.8865	ENSG00000174125	TLR1	toll like receptor 1	7096
ENSG00000123094_at	0.25771	0.844208	5.21324	3.68983e-06	6.84248e-05	3.88581	ENSG00000123094	RASSF8	Ras association domain family member 8	11228
ENSG00000119699_at	0.286921	0.392465	5.20256	3.829e-06	7.086e-05	3.84968	ENSG00000119699	TGFB3	transforming growth factor beta 3	7043
ENSG00000106537_at	-0.446844	1.5348	-5.20176	3.83961e-06	7.0911e-05	3.84698	ENSG00000106537	TSPAN13	tetraspanin 13	27075
ENSG00000156976_at	0.270568	1.32639	5.19895	3.87717e-06	7.13849e-05	3.83748	ENSG00000156976	EIF4A2	eukaryotic translation initiation factor 4A2	1974
ENSG00000007314_at	-0.466134	0.677901	-5.19866	3.88108e-06	7.13849e-05	3.83649	ENSG00000007314	SCN4A	sodium voltage-gated channel alpha subunit 4	6329
ENSG00000119508_at	0.744111	0.479787	5.19484	3.93277e-06	7.21888e-05	3.82358	ENSG00000119508	NR4A3	nuclear receptor subfamily 4 group A member 3	8013
ENSG00000169231_at	0.313011	0.754163	5.19152	3.97825e-06	7.28754e-05	3.81236	ENSG00000169231	THBS3	thrombospondin 3	7059
ENSG00000112319_at	-0.332334	0.302393	-5.18772	4.03095e-06	7.36913e-05	3.79951	ENSG00000112319	EYA4	EYA transcriptional coactivator and phosphatase 4	2070
ENSG00000115271_at	0.378711	0.931017	5.18584	4.05736e-06	7.40243e-05	3.79314	ENSG00000115271	GCA	grancalcin	25801
ENSG00000117525_at	0.350677	1.06302	5.1829	4.09887e-06	7.46308e-05	3.78321	ENSG00000117525	F3	coagulation factor III, tissue factor	2152
ENSG00000060982_at	0.367663	0.436932	5.18043	4.13414e-06	7.51215e-05	3.77485	ENSG00000060982	BCAT1	branched chain amino acid transaminase 1	586
ENSG00000186642_at	-0.271726	0.391815	-5.17407	4.22615e-06	7.66393e-05	3.75337	ENSG00000186642	PDE2A	phosphodiesterase 2A	5138
ENSG00000145864_at	0.332512	0.246856	5.16871	4.30529e-06	7.76846e-05	3.73527	ENSG00000145864	GABRB2	gamma-aminobutyric acid type A receptor beta2 subunit	2561
ENSG00000101335_at	-0.504576	3.10896	-5.16852	4.30811e-06	7.76846e-05	3.73463	ENSG00000101335	MYL9	myosin light chain 9	10398
ENSG00000116132_at	-0.424086	1.75895	-5.16842	4.3096e-06	7.76846e-05	3.73429	ENSG00000116132	PRRX1	paired related homeobox 1	5396
ENSG00000154133_at	-0.263945	0.26946	-5.16054	4.42871e-06	7.96097e-05	3.70769	ENSG00000154133	ROBO4	roundabout guidance receptor 4	54538
ENSG00000147027_at	-0.325083	2.09364	-5.16019	4.43403e-06	7.96097e-05	3.70652	ENSG00000147027	TMEM47	transmembrane protein 47	83604
ENSG00000145536_at	0.314373	0.277152	5.15766	4.47302e-06	8.01504e-05	3.69798	ENSG00000145536	ADAMTS16	ADAM metallopeptidase with thrombospondin type 1 motif 16	170690
ENSG00000197283_at	0.296352	0.625676	5.15416	4.5275e-06	8.09661e-05	3.68617	ENSG00000197283	SYNGAP1	synaptic Ras GTPase activating protein 1	8831
ENSG00000166575_at	-0.248035	1.29062	-5.15213	4.55938e-06	8.13751e-05	3.67932	ENSG00000166575	TMEM135	transmembrane protein 135	65084
ENSG00000196576_at	0.280343	0.655973	5.12933	4.93331e-06	8.78658e-05	3.60244	ENSG00000196576	PLXNB2	plexin B2	23654
ENSG00000166171_at	0.220225	0.26194	5.12879	4.94251e-06	8.78658e-05	3.60062	ENSG00000166171	DPCD	deleted in primary ciliary dyskinesia homolog (mouse)	25911
ENSG00000053438_at	-0.773651	1.67991	-5.12466	5.01355e-06	8.88171e-05	3.5867	ENSG00000053438	NNAT	neuronatin	4826
ENSG00000125124_at	0.272094	0.753915	5.12453	5.01569e-06	8.88171e-05	3.58629	ENSG00000125124	BBS2	Bardet-Biedl syndrome 2	583
ENSG00000132824_at	-0.221992	2.35985	-5.12263	5.04875e-06	8.92274e-05	3.57988	ENSG00000132824	SERINC3	serine incorporator 3	10955
ENSG00000112290_at	0.288828	0.47603	5.12008	5.09354e-06	8.98432e-05	3.57127	ENSG00000112290	WASF1	WAS protein family member 1	8936
ENSG00000116741_at	0.731777	0.712371	5.11255	5.22765e-06	9.2029e-05	3.54592	ENSG00000116741	RGS2	regulator of G-protein signaling 2	5997
ENSG00000182022_at	0.371392	0.774548	5.10632	5.34123e-06	9.38456e-05	3.52497	ENSG00000182022	CHST15	carbohydrate sulfotransferase 15	51363
ENSG00000155465_at	0.305507	0.107094	5.10328	5.39754e-06	9.46509e-05	3.51474	ENSG00000155465	SLC7A7	solute carrier family 7 member 7	9056
ENSG00000166819_at	-0.394213	2.91918	-5.10104	5.43946e-06	9.52011e-05	3.5072	ENSG00000166819	PLIN1	perilipin 1	5346
ENSG00000197043_at	-0.310364	1.91853	-5.09937	5.47079e-06	9.55642e-05	3.5016	ENSG00000197043	ANXA6	annexin A6	309
ENSG00000146425_at	0.25051	0.837805	5.09593	5.53617e-06	9.65197e-05	3.49001	ENSG00000146425	DYNLT1	dynein light chain Tctex-type 1	6993
ENSG00000115255_at	-0.397163	0.67488	-5.08681	5.71308e-06	9.94119e-05	3.45935	ENSG00000115255	REEP6	receptor accessory protein 6	92840
ENSG00000167434_at	-0.367355	0.991827	-5.08312	5.78614e-06	0.00010049	3.44696	ENSG00000167434	CA4	carbonic anhydrase 4	762
ENSG00000005187_at	0.207992	0.0190897	5.07821	5.88487e-06	0.000101895	3.43047	ENSG00000005187	ACSM3	acyl-CoA synthetase medium-chain family member 3	6296
ENSG00000040199_at	0.354472	0.818313	5.07798	5.8896e-06	0.000101895	3.42969	ENSG00000040199	PHLPP2	PH domain and leucine rich repeat protein phosphatase 2	23035
ENSG00000154556_at	0.38807	1.25385	5.07002	6.05348e-06	0.000104499	3.40294	ENSG00000154556	SORBS2	sorbin and SH3 domain containing 2	8470
ENSG00000122507_at	0.255211	0.80797	5.06955	6.06326e-06	0.000104499	3.40136	ENSG00000122507	BBS9	Bardet-Biedl syndrome 9	27241
ENSG00000169744_at	-0.357864	2.08015	-5.06677	6.12153e-06	0.000105302	3.39204	ENSG00000169744	LDB2	LIM domain binding 2	9079
ENSG00000122691_at	-0.29808	0.28851	-5.05923	6.28251e-06	0.000107866	3.36674	ENSG00000122691	TWIST1	twist family bHLH transcription factor 1	7291
ENSG00000144369_at	0.276494	0.3923	5.05515	6.37152e-06	0.000109186	3.35303	ENSG00000144369	FAM171B	family with sequence similarity 171 member B	165215
ENSG00000149269_at	0.269909	0.38925	5.05047	6.47495e-06	0.000110749	3.33734	ENSG00000149269	PAK1	p21 (RAC1) activated kinase 1	5058
ENSG00000100345_at	-0.307632	1.96721	-5.0398	6.71712e-06	0.000114673	3.30156	ENSG00000100345	MYH9	myosin heavy chain 9	4627
ENSG00000132849_at	0.302799	0.583948	5.03789	6.76132e-06	0.00011521	3.29517	ENSG00000132849	PATJ	PATJ, crumbs cell polarity complex component	10207
ENSG00000163520_at	-0.338539	1.5124	-5.03646	6.79457e-06	0.000115559	3.29039	ENSG00000163520	FBLN2	fibulin 2	2199
ENSG00000064655_at	0.241345	0.577166	5.03171	6.9065e-06	0.000117242	3.27447	ENSG00000064655	EYA2	EYA transcriptional coactivator and phosphatase 2	2139
ENSG00000010319_at	-0.324288	0.648421	-5.02066	7.17386e-06	0.000121444	3.23747	ENSG00000010319	SEMA3G	semaphorin 3G	56920
ENSG00000115165_at	0.265158	0.304775	5.02037	7.18097e-06	0.000121444	3.23651	ENSG00000115165	CYTIP	cytohesin 1 interacting protein	9595
ENSG00000117155_at	0.256149	0.0310018	5.01588	7.29262e-06	0.000123102	3.22148	ENSG00000117155	SSX2IP	SSX family member 2 interacting protein	117178
ENSG00000164106_at	0.296349	0.0222414	5.01116	7.41194e-06	0.000124883	3.20567	ENSG00000164106	SCRG1	stimulator of chondrogenesis 1	11341
ENSG00000187554_at	0.306413	0.647936	5.00821	7.48738e-06	0.000125773	3.19581	ENSG00000187554	TLR5	toll like receptor 5	7100
ENSG00000153902_at	-0.362637	0.507707	-5.00761	7.50283e-06	0.000125773	3.1938	ENSG00000153902	LGI4	leucine rich repeat LGI family member 4	163175
ENSG00000145623_at	0.394933	1.1547	5.00747	7.50652e-06	0.000125773	3.19332	ENSG00000145623	OSMR	oncostatin M receptor	9180
ENSG00000203710_at	0.280662	0.291231	5.00613	7.54099e-06	0.000126025	3.18886	ENSG00000203710	CR1	complement C3b/C4b receptor 1 (Knops blood group)	1378
ENSG00000169282_at	-0.347875	0.761144	-5.0058	7.54952e-06	0.000126025	3.18776	ENSG00000169282	KCNAB1	potassium voltage-gated channel subfamily A member regulatory beta subunit 1	7881
ENSG00000182326_at	0.45558	2.08118	5.00116	7.67081e-06	0.000127814	3.17224	ENSG00000182326	C1S	complement C1s	716
ENSG00000096092_at	0.235843	0.592653	4.99225	7.90891e-06	0.000131538	3.14247	ENSG00000096092	TMEM14A	transmembrane protein 14A	28978
ENSG00000197948_at	0.198761	0.353972	4.99017	7.96568e-06	0.000132239	3.1355	ENSG00000197948	FCHSD1	FCH and double SH3 domains 1	89848
ENSG00000100605_at	-0.337545	1.24288	-4.97884	8.28139e-06	0.000137228	3.09766	ENSG00000100605	ITPK1	inositol-tetrakisphosphate 1-kinase	3705
ENSG00000148908_at	0.328345	0.518784	4.97422	8.41369e-06	0.000139165	3.08223	ENSG00000148908	RGS10	regulator of G-protein signaling 10	6001
ENSG00000163947_at	0.278684	0.325815	4.96875	8.57288e-06	0.000141429	3.06398	ENSG00000163947	ARHGEF3	Rho guanine nucleotide exchange factor 3	50650
ENSG00000169116_at	-0.413881	1.47211	-4.96811	8.59153e-06	0.000141429	3.06186	ENSG00000169116	PARM1	prostate androgen-regulated mucin-like protein 1	25849
ENSG00000120549_at	-0.332569	0.980997	-4.96791	8.59754e-06	0.000141429	3.06118	ENSG00000120549	KIAA1217	KIAA1217	56243
ENSG00000066629_at	0.236268	0.541664	4.96688	8.62777e-06	0.000141668	3.05777	ENSG00000066629	EML1	echinoderm microtubule associated protein like 1	2009
ENSG00000120254_at	0.285106	0.454251	4.96429	8.7047e-06	0.000142672	3.04912	ENSG00000120254	MTHFD1L	methylenetetrahydrofolate dehydrogenase (NADP+ dependent) 1-like	25902
ENSG00000132965_at	0.454193	1.23078	4.96016	8.82889e-06	0.000144445	3.03533	ENSG00000132965	ALOX5AP	arachidonate 5-lipoxygenase activating protein	241
ENSG00000198879_at	0.263183	0.446374	4.95766	8.9047e-06	0.000145422	3.02701	ENSG00000198879	SFMBT2	Scm-like with four mbt domains 2	57713
ENSG00000198431_at	0.393381	1.1204	4.95342	9.03493e-06	0.000147282	3.01288	ENSG00000198431	TXNRD1	thioredoxin reductase 1	7296
ENSG00000019169_at	0.417945	0.324704	4.94603	9.26653e-06	0.000150786	2.98824	ENSG00000019169	MARCO	macrophage receptor with collagenous structure	8685
ENSG00000162951_at	0.345623	-0.0513315	4.94518	9.29347e-06	0.000150952	2.98542	ENSG00000162951	LRRTM1	leucine rich repeat transmembrane neuronal 1	347730
ENSG00000128266_at	-0.366569	0.522711	-4.94439	9.31861e-06	0.000151089	2.98279	ENSG00000128266	GNAZ	G protein subunit alpha z	2781
ENSG00000130821_at	-0.506991	1.53495	-4.94383	9.33651e-06	0.000151108	2.98092	ENSG00000130821	SLC6A8	solute carrier family 6 member 8	6535
ENSG00000160593_at	0.412475	0.275468	4.94244	9.38117e-06	0.000151559	2.97628	ENSG00000160593	JAML	junction adhesion molecule like	120425
ENSG00000111913_at	0.299505	0.368371	4.93847	9.50931e-06	0.000153355	2.96307	ENSG00000111913	RIPOR2	RHO family interacting cell polarization regulator 2	9750
ENSG00000146233_at	0.286732	0.171198	4.93727	9.54848e-06	0.000153712	2.95907	ENSG00000146233	CYP39A1	cytochrome P450 family 39 subfamily A member 1	51302
ENSG00000172296_at	0.271287	0.84742	4.93551	9.60621e-06	0.000154366	2.95321	ENSG00000172296	SPTLC3	serine palmitoyltransferase long chain base subunit 3	55304
ENSG00000109654_at	0.248729	0.821237	4.93192	9.72499e-06	0.000155997	2.94125	ENSG00000109654	TRIM2	tripartite motif containing 2	23321
ENSG00000169692_at	-0.358031	1.62496	-4.93104	9.75436e-06	0.000156191	2.93831	ENSG00000169692	AGPAT2	1-acylglycerol-3-phosphate O-acyltransferase 2	10555
ENSG00000151575_at	0.257272	0.342469	4.92486	9.96245e-06	0.000159241	2.91777	ENSG00000151575	TEX9	testis expressed 9	374618
ENSG00000155254_at	0.279263	0.609831	4.92394	9.99401e-06	0.000159419	2.9147	ENSG00000155254	MARVELD1	MARVEL domain containing 1	83742
ENSG00000065325_at	0.378017	0.300955	4.9235	1.00089e-05	0.000159419	2.91325	ENSG00000065325	GLP2R	glucagon like peptide 2 receptor	9340
ENSG00000103876_at	-0.340604	1.81992	-4.91885	1.01692e-05	0.000161687	2.89779	ENSG00000103876	FAH	fumarylacetoacetate hydrolase	2184
ENSG00000136250_at	0.40046	0.540083	4.91399	1.03396e-05	0.000164107	2.88162	ENSG00000136250	AOAH	acyloxyacyl hydrolase	313
ENSG00000184205_at	0.329462	1.58693	4.90761	1.05676e-05	0.000167432	2.8604	ENSG00000184205	TSPYL2	TSPY like 2	64061
ENSG00000169439_at	-0.215818	2.14152	-4.90379	1.07062e-05	0.000169331	2.84773	ENSG00000169439	SDC2	syndecan 2	6383
ENSG00000132670_at	-0.209604	2.44557	-4.90273	1.07449e-05	0.000169646	2.84421	ENSG00000132670	PTPRA	protein tyrosine phosphatase, receptor type A	5786
ENSG00000023445_at	0.277825	0.432044	4.90132	1.07969e-05	0.000170169	2.83952	ENSG00000023445	BIRC3	baculoviral IAP repeat containing 3	330
ENSG00000187189_at	0.194575	0.237708	4.89544	1.10157e-05	0.000173315	2.82001	ENSG00000187189	TSPYL4	TSPY like 4	23270
ENSG00000134294_at	0.427471	1.6801	4.89359	1.10855e-05	0.00017411	2.81386	ENSG00000134294	SLC38A2	solute carrier family 38 member 2	54407
ENSG00000173421_at	-0.293736	0.384437	-4.88416	1.14481e-05	0.000179209	2.78256	ENSG00000173421	CCDC36	coiled-coil domain containing 36	339834
ENSG00000154553_at	0.311531	0.0990961	4.88412	1.14498e-05	0.000179209	2.78241	ENSG00000154553	PDLIM3	PDZ and LIM domain 3	27295
ENSG00000132170_at	-0.328483	2.18693	-4.8773	1.1719e-05	0.000183105	2.75981	ENSG00000132170	PPARG	peroxisome proliferator activated receptor gamma	5468
ENSG00000177666_at	-0.459773	2.12939	-4.87318	1.18849e-05	0.000185376	2.74615	ENSG00000177666	PNPLA2	patatin like phospholipase domain containing 2	57104
ENSG00000145708_at	-0.582201	1.37178	-4.87139	1.19578e-05	0.000186192	2.74019	ENSG00000145708	CRHBP	corticotropin releasing hormone binding protein	1393
ENSG00000171408_at	0.308125	0.900353	4.87038	1.19989e-05	0.00018651	2.73686	ENSG00000171408	PDE7B	phosphodiesterase 7B	27115
ENSG00000172159_at	-0.307555	0.730047	-4.86913	1.20501e-05	0.000186701	2.73272	ENSG00000172159	FRMD3	FERM domain containing 3	257019
ENSG00000024422_at	-0.373723	2.80492	-4.86907	1.20526e-05	0.000186701	2.73252	ENSG00000024422	EHD2	EH domain containing 2	30846
ENSG00000108219_at	-0.242349	1.23532	-4.86685	1.21443e-05	0.0001878	2.72515	ENSG00000108219	TSPAN14	tetraspanin 14	81619
ENSG00000261701_at	0.259086	0.0456823	4.86415	1.22566e-05	0.000188963	2.7162	ENSG00000261701	HPR	haptoglobin-related protein	3250
ENSG00000118515_at	0.573323	1.035	4.86403	1.22614e-05	0.000188963	2.71582	ENSG00000118515	SGK1	serum/glucocorticoid regulated kinase 1	6446
ENSG00000173890_at	-0.241643	0.466829	-4.86156	1.23652e-05	0.000190238	2.70763	ENSG00000173890	GPR160	G protein-coupled receptor 160	26996
ENSG00000109072_at	0.286139	0.625318	4.85691	1.25625e-05	0.000192945	2.69224	ENSG00000109072	VTN	vitronectin	7448
ENSG00000164111_at	-0.381539	2.89366	-4.85558	1.26194e-05	0.00019349	2.68784	ENSG00000164111	ANXA5	annexin A5	308
ENSG00000157445_at	0.354217	0.160652	4.85181	1.27825e-05	0.000195659	2.67536	ENSG00000157445	CACNA2D3	calcium voltage-gated channel auxiliary subunit alpha2delta 3	55799
ENSG00000165359_at	0.267206	0.391494	4.85095	1.28199e-05	0.000195899	2.67252	ENSG00000165359	INTS6L	integrator complex subunit 6 like	203522
ENSG00000172260_at	0.357134	1.68432	4.84063	1.32781e-05	0.000202558	2.63838	ENSG00000172260	NEGR1	neuronal growth regulator 1	257194
ENSG00000012660_at	-0.54857	2.8179	-4.8371	1.34388e-05	0.000204664	2.62669	ENSG00000012660	ELOVL5	ELOVL fatty acid elongase 5	60481
ENSG00000169896_at	0.322411	0.501699	4.83608	1.34854e-05	0.000205028	2.62332	ENSG00000169896	ITGAM	integrin subunit alpha M	3684
ENSG00000118495_at	-0.216664	1.1315	-4.83514	1.35289e-05	0.000205343	2.6202	ENSG00000118495	PLAGL1	PLAG1 like zinc finger 1	5325
ENSG00000136383_at	-0.605637	0.671804	-4.83443	1.35615e-05	0.000205494	2.61785	ENSG00000136383	ALPK3	alpha kinase 3	57538
ENSG00000079150_at	0.252549	0.495194	4.82435	1.4034e-05	0.000212297	2.58457	ENSG00000079150	FKBP7	FK506 binding protein 7	51661
ENSG00000125651_at	0.213061	0.292031	4.81893	1.4295e-05	0.000215883	2.56666	ENSG00000125651	GTF2F1	general transcription factor IIF subunit 1	2962
ENSG00000079337_at	-0.325618	0.631848	-4.81456	1.4509e-05	0.000218749	2.55223	ENSG00000079337	RAPGEF3	Rap guanine nucleotide exchange factor 3	10411
ENSG00000178573_at	0.319983	1.10479	4.81069	1.47012e-05	0.000221278	2.53944	ENSG00000178573	MAF	MAF bZIP transcription factor	4094
ENSG00000197375_at	0.279222	0.451657	4.808	1.48359e-05	0.000222934	2.53057	ENSG00000197375	SLC22A5	solute carrier family 22 member 5	6584
ENSG00000112379_at	0.248295	0.0198358	4.80554	1.49602e-05	0.000224429	2.52247	ENSG00000112379	ARFGEF3	ARFGEF family member 3	57221
ENSG00000134709_at	0.236756	0.23915	4.80337	1.50712e-05	0.000225587	2.51529	ENSG00000134709	HOOK1	hook microtubule tethering protein 1	51361
ENSG00000168016_at	0.291595	0.619767	4.80305	1.50874e-05	0.000225587	2.51424	ENSG00000168016	TRANK1	tetratricopeptide repeat and ankyrin repeat containing 1	9881
ENSG00000133142_at	0.300175	0.962711	4.80234	1.5124e-05	0.00022576	2.51189	ENSG00000133142	TCEAL4	transcription elongation factor A like 4	79921
ENSG00000003147_at	-0.261921	0.893879	-4.80046	1.52206e-05	0.000226826	2.50571	ENSG00000003147	ICA1	islet cell autoantigen 1	3382
ENSG00000080546_at	0.303259	1.10024	4.79849	1.53228e-05	0.000227973	2.49921	ENSG00000080546	SESN1	sestrin 1	27244
ENSG00000130638_at	0.227155	1.86082	4.79584	1.54612e-05	0.000229654	2.49047	ENSG00000130638	ATXN10	ataxin 10	25814
ENSG00000171819_at	0.374674	0.199335	4.79528	1.54905e-05	0.000229712	2.48863	ENSG00000171819	ANGPTL7	angiopoietin like 7	10218
ENSG00000170577_at	0.195797	0.11796	4.7918	1.56748e-05	0.000231836	2.47714	ENSG00000170577	SIX2	SIX homeobox 2	10736
ENSG00000141232_at	0.368167	1.72304	4.7916	1.56851e-05	0.000231836	2.47651	ENSG00000141232	TOB1	transducer of ERBB2, 1	10140
ENSG00000173269_at	-0.250491	0.694129	-4.78834	1.58595e-05	0.000234032	2.46576	ENSG00000173269	MMRN2	multimerin 2	79812
ENSG00000100243_at	-0.438279	2.36282	-4.78419	1.60845e-05	0.000236964	2.45208	ENSG00000100243	CYB5R3	cytochrome b5 reductase 3	1727
ENSG00000255302_at	0.22017	1.61926	4.77802	1.64245e-05	0.000241579	2.43176	ENSG00000255302	EID1	EP300 interacting inhibitor of differentiation 1	23741
ENSG00000042445_at	-0.383814	2.53656	-4.75988	1.74654e-05	0.000256472	2.37209	ENSG00000042445	RETSAT	retinol saturase	54884
ENSG00000171227_at	-0.410972	1.63367	-4.75728	1.76199e-05	0.000258321	2.36354	ENSG00000171227	TMEM37	transmembrane protein 37	140738
ENSG00000196139_at	-0.537265	1.84867	-4.75007	1.8055e-05	0.000264271	2.33986	ENSG00000196139	AKR1C3	aldo-keto reductase family 1 member C3	8644
ENSG00000105974_at	-0.316185	2.91678	-4.74676	1.82586e-05	0.000266818	2.32897	ENSG00000105974	CAV1	caveolin 1	857
ENSG00000122378_at	-0.35043	2.33831	-4.74305	1.8489e-05	0.000269749	2.3168	ENSG00000122378	FAM213A	family with sequence similarity 213 member A	84293
ENSG00000164764_at	0.341227	0.147043	4.74225	1.85395e-05	0.000270049	2.31415	ENSG00000164764	SBSPON	somatomedin B and thrombospondin type 1 domain containing	157869
ENSG00000095637_at	-0.360354	2.22756	-4.73813	1.87996e-05	0.000273396	2.30063	ENSG00000095637	SORBS1	sorbin and SH3 domain containing 1	10580
ENSG00000153234_at	0.765111	0.262141	4.73607	1.8931e-05	0.000274865	2.29387	ENSG00000153234	NR4A2	nuclear receptor subfamily 4 group A member 2	4929
ENSG00000112796_at	0.377952	0.285924	4.7339	1.90704e-05	0.000276444	2.28675	ENSG00000112796	ENPP5	ectonucleotide pyrophosphatase/phosphodiesterase 5 (putative)	59084
ENSG00000179813_at	0.216951	-0.0961483	4.72766	1.94767e-05	0.000281881	2.26629	ENSG00000179813	FAM216B	family with sequence similarity 216 member B	144809
ENSG00000084674_at	-0.516182	0.222691	-4.72557	1.96144e-05	0.00028342	2.25945	ENSG00000084674	APOB	apolipoprotein B	338
ENSG00000143546_at	0.842958	0.718052	4.72194	1.98563e-05	0.000286458	2.24755	ENSG00000143546	S100A8	S100 calcium binding protein A8	6279
ENSG00000178607_at	0.280256	0.502436	4.71171	2.05544e-05	0.000296056	2.21402	ENSG00000178607	ERN1	endoplasmic reticulum to nucleus signaling 1	2081
ENSG00000134061_at	0.334277	0.16056	4.70932	2.07212e-05	0.000297982	2.20618	ENSG00000134061	CD180	CD180 molecule	4064
ENSG00000151718_at	0.298489	0.733722	4.69931	2.1433e-05	0.000307729	2.17341	ENSG00000151718	WWC2	WW and C2 domain containing 2	80014
ENSG00000139926_at	0.256284	0.416718	4.69545	2.17139e-05	0.000311111	2.16078	ENSG00000139926	FRMD6	FERM domain containing 6	122786
ENSG00000106025_at	-0.255083	0.829863	-4.69512	2.17375e-05	0.000311111	2.15973	ENSG00000106025	TSPAN12	tetraspanin 12	23554
ENSG00000173372_at	0.394486	1.12549	4.69095	2.20453e-05	0.000315018	2.14609	ENSG00000173372	C1QA	complement C1q A chain	712
ENSG00000065054_at	-0.382155	1.29547	-4.68973	2.21362e-05	0.000315817	2.1421	ENSG00000065054	SLC9A3R2	SLC9A3 regulator 2	9351
ENSG00000174804_at	-0.31207	2.23127	-4.68891	2.21974e-05	0.000316191	2.13942	ENSG00000174804	FZD4	frizzled class receptor 4	8322
ENSG00000087237_at	-0.530522	0.339043	-4.68424	2.25497e-05	0.000320702	2.12415	ENSG00000087237	CETP	cholesteryl ester transfer protein	1071
ENSG00000172935_at	0.219361	0.306615	4.6836	2.25986e-05	0.000320894	2.12204	ENSG00000172935	MRGPRF	MAS related GPR family member F	116535
ENSG00000204160_at	-0.276802	1.19754	-4.67996	2.28774e-05	0.000324342	2.11015	ENSG00000204160	ZDHHC18	zinc finger DHHC-type containing 18	84243
ENSG00000170458_at	0.53942	1.02081	4.67373	2.33621e-05	0.000330668	2.08982	ENSG00000170458	CD14	CD14 molecule	929
ENSG00000173041_at	0.229385	1.06695	4.67329	2.33968e-05	0.000330668	2.08838	ENSG00000173041	ZNF680	zinc finger protein 680	340252
ENSG00000143398_at	0.287481	1.13012	4.66664	2.39267e-05	0.000337629	2.06666	ENSG00000143398	PIP5K1A	phosphatidylinositol-4-phosphate 5-kinase type 1 alpha	8394
ENSG00000133027_at	-0.455473	0.900014	-4.65947	2.45108e-05	0.00034533	2.04328	ENSG00000133027	PEMT	phosphatidylethanolamine N-methyltransferase	10400
ENSG00000123358_at	1.17857	1.15538	4.65822	2.4614e-05	0.000346245	2.0392	ENSG00000123358	NR4A1	nuclear receptor subfamily 4 group A member 1	3164
ENSG00000131477_at	-0.256966	1.12519	-4.65751	2.46735e-05	0.000346541	2.03686	ENSG00000131477	RAMP2	receptor activity modifying protein 2	10266
ENSG00000182704_at	-0.553654	1.63937	-4.6424	2.59592e-05	0.000364018	1.98761	ENSG00000182704	TSKU	tsukushi, small leucine rich proteoglycan	25987
ENSG00000171840_at	-0.241619	0.796175	-4.64195	2.59984e-05	0.000364018	1.98615	ENSG00000171840	NINJ2	ninjurin 2	4815
ENSG00000132465_at	0.682222	0.440309	4.6352	2.65945e-05	0.000371788	1.96418	ENSG00000132465	JCHAIN	joining chain of multimeric IgA and IgM	3512
ENSG00000169499_at	0.279446	0.540936	4.63471	2.66379e-05	0.000371819	1.9626	ENSG00000169499	PLEKHA2	pleckstrin homology domain containing A2	59339
ENSG00000162636_at	0.340967	0.843642	4.62805	2.72409e-05	0.00037965	1.9409	ENSG00000162636	FAM102B	family with sequence similarity 102 member B	284611
ENSG00000150630_at	0.285402	1.0345	4.62048	2.79416e-05	0.000388791	1.91629	ENSG00000150630	VEGFC	vascular endothelial growth factor C	7424
ENSG00000177054_at	0.196685	0.440197	4.62004	2.79829e-05	0.000388791	1.91486	ENSG00000177054	ZDHHC13	zinc finger DHHC-type containing 13	54503
ENSG00000188352_at	0.211095	0.792432	4.61824	2.81523e-05	0.000390543	1.90901	ENSG00000188352	FOCAD	focadhesin	54914
ENSG00000115904_at	-0.31803	1.95923	-4.61556	2.84067e-05	0.000393468	1.90029	ENSG00000115904	SOS1	SOS Ras/Rac guanine nucleotide exchange factor 1	6654
ENSG00000075223_at	0.634268	2.41732	4.61269	2.86814e-05	0.000396664	1.89097	ENSG00000075223	SEMA3C	semaphorin 3C	10512
ENSG00000096433_at	0.242782	0.25825	4.60915	2.90234e-05	0.000400537	1.87948	ENSG00000096433	ITPR3	inositol 1,4,5-trisphosphate receptor type 3	3710
ENSG00000126603_at	0.288902	0.500947	4.60888	2.90501e-05	0.000400537	1.87859	ENSG00000126603	GLIS2	GLIS family zinc finger 2	84662
ENSG00000112246_at	-0.299148	0.251857	-4.60294	2.96338e-05	0.000407962	1.85932	ENSG00000112246	SIM1	single-minded family bHLH transcription factor 1	6492
ENSG00000111678_at	0.302751	1.01813	4.60034	2.98934e-05	0.000410908	1.85087	ENSG00000111678	C12orf57	chromosome 12 open reading frame 57	113246
ENSG00000135929_at	0.358921	0.534499	4.59787	3.01414e-05	0.000413688	1.84287	ENSG00000135929	CYP27A1	cytochrome P450 family 27 subfamily A member 1	1593
ENSG00000158571_at	-0.303404	1.32234	-4.58265	3.17178e-05	0.000434664	1.79349	ENSG00000158571	PFKFB1	6-phosphofructo-2-kinase/fructose-2,6-biphosphatase 1	5207
ENSG00000006747_at	0.48663	0.264163	4.56402	3.37561e-05	0.000461896	1.73318	ENSG00000006747	SCIN	scinderin	85477
ENSG00000164938_at	0.210001	0.923736	4.56285	3.38889e-05	0.000463012	1.72938	ENSG00000164938	TP53INP1	tumor protein p53 inducible nuclear protein 1	94241
ENSG00000155307_at	0.388052	0.342999	4.56038	3.41692e-05	0.000466135	1.7214	ENSG00000155307	SAMSN1	SAM domain, SH3 domain and nuclear localization signals 1	64092
ENSG00000169508_at	0.454131	0.401479	4.55825	3.44138e-05	0.000468765	1.7145	ENSG00000169508	GPR183	G protein-coupled receptor 183	1880
ENSG00000139625_at	0.249523	0.286417	4.55723	3.45314e-05	0.000469659	1.71119	ENSG00000139625	MAP3K12	mitogen-activated protein kinase kinase kinase 12	7786
ENSG00000106278_at	0.342858	-0.0748298	4.55588	3.46867e-05	0.000470445	1.70685	ENSG00000106278	PTPRZ1	protein tyrosine phosphatase, receptor type Z1	5803
ENSG00000133985_at	0.29646	-0.0506278	4.55582	3.46934e-05	0.000470445	1.70666	ENSG00000133985	TTC9	tetratricopeptide repeat domain 9	23508
ENSG00000152990_at	0.243656	0.734477	4.5541	3.4894e-05	0.000472455	1.70108	ENSG00000152990	ADGRA3	adhesion G protein-coupled receptor A3	166647
ENSG00000186318_at	0.192735	0.368187	4.55221	3.51148e-05	0.000474733	1.69498	ENSG00000186318	BACE1	beta-secretase 1	23621
ENSG00000115353_at	-0.254253	0.309868	-4.55065	3.52984e-05	0.000476177	1.68993	ENSG00000115353	TACR1	tachykinin receptor 1	6869
ENSG00000111144_at	0.294324	1.64028	4.5504	3.53271e-05	0.000476177	1.68914	ENSG00000111144	LTA4H	leukotriene A4 hydrolase	4048
ENSG00000087074_at	0.480925	0.535343	4.54675	3.57612e-05	0.00048131	1.67732	ENSG00000087074	PPP1R15A	protein phosphatase 1 regulatory subunit 15A	23645
ENSG00000081870_at	0.248845	1.05491	4.5414	3.64053e-05	0.00048925	1.66004	ENSG00000081870	HSPB11	heat shock protein family B (small) member 11	51668
ENSG00000134198_at	0.255494	0.455365	4.53833	3.67791e-05	0.00049354	1.65015	ENSG00000134198	TSPAN2	tetraspanin 2	10100
ENSG00000104290_at	0.236044	0.0394915	4.53752	3.68794e-05	0.000494152	1.64752	ENSG00000104290	FZD3	frizzled class receptor 3	7976
ENSG00000138036_at	0.229259	0.59355	4.53306	3.74314e-05	0.000500804	1.63314	ENSG00000138036	DYNC2LI1	dynein cytoplasmic 2 light intermediate chain 1	51626
ENSG00000157150_at	-0.402027	2.0147	-4.53009	3.78043e-05	0.000504955	1.62355	ENSG00000157150	TIMP4	TIMP metallopeptidase inhibitor 4	7079
ENSG00000164050_at	0.211652	0.098069	4.5297	3.78534e-05	0.000504955	1.62229	ENSG00000164050	PLXNB1	plexin B1	5364
ENSG00000128591_at	0.276735	0.172808	4.52254	3.87671e-05	0.00051638	1.59921	ENSG00000128591	FLNC	filamin C	2318
ENSG00000138411_at	-0.331921	0.632433	-4.52114	3.89491e-05	0.00051804	1.59468	ENSG00000138411	HECW2	HECT, C2 and WW domain containing E3 ubiquitin protein ligase 2	57520
ENSG00000153283_at	0.239936	0.403535	4.51979	3.91244e-05	0.000519606	1.59034	ENSG00000153283	CD96	CD96 molecule	10225
ENSG00000099797_at	-0.245421	1.71999	-4.51921	3.91996e-05	0.000519841	1.58848	ENSG00000099797	TECR	trans-2,3-enoyl-CoA reductase	9524
ENSG00000147044_at	0.182895	1.08255	4.51845	3.92987e-05	0.000520391	1.58603	ENSG00000147044	CASK	calcium/calmodulin dependent serine protein kinase	8573
ENSG00000233608_at	-0.274583	0.869589	-4.51655	3.95486e-05	0.000522934	1.5799	ENSG00000233608	TWIST2	twist family bHLH transcription factor 2	117581
ENSG00000165478_at	-0.248427	0.975662	-4.50297	4.13773e-05	0.000546313	1.53617	ENSG00000165478	HEPACAM	hepatic and glial cell adhesion molecule	220296
ENSG00000018236_at	0.27381	0.332984	4.50183	4.15342e-05	0.000547585	1.53251	ENSG00000018236	CNTN1	contactin 1	1272
ENSG00000128512_at	0.234965	1.2215	4.49538	4.2435e-05	0.000557198	1.51176	ENSG00000128512	DOCK4	dedicator of cytokinesis 4	9732
ENSG00000149100_at	0.250019	1.60524	4.49529	4.24474e-05	0.000557198	1.51148	ENSG00000149100	EIF3M	eukaryotic translation initiation factor 3 subunit M	10480
ENSG00000124212_at	0.560983	1.33736	4.49529	4.24485e-05	0.000557198	1.51145	ENSG00000124212	PTGIS	prostaglandin I2 synthase	5740
ENSG00000145241_at	0.267698	1.0378	4.49081	4.30842e-05	0.000564722	1.49708	ENSG00000145241	CENPC	centromere protein C	1060
ENSG00000148541_at	0.285758	1.15473	4.49011	4.31858e-05	0.000565233	1.4948	ENSG00000148541	FAM13C	family with sequence similarity 13 member C	220965
ENSG00000132386_at	-0.250889	1.65184	-4.48657	4.36963e-05	0.000570418	1.48343	ENSG00000132386	SERPINF1	serpin family F member 1	5176
ENSG00000073060_at	-0.344284	1.58092	-4.48649	4.37082e-05	0.000570418	1.48317	ENSG00000073060	SCARB1	scavenger receptor class B member 1	949
ENSG00000052126_at	0.303835	0.889669	4.48429	4.40292e-05	0.000573777	1.4761	ENSG00000052126	PLEKHA5	pleckstrin homology domain containing A5	54477
ENSG00000157110_at	-0.301491	2.48462	-4.48118	4.44864e-05	0.0005789	1.46611	ENSG00000157110	RBPMS	RNA binding protein with multiple splicing	11030
ENSG00000113272_at	0.196788	0.347949	4.47521	4.53766e-05	0.000589635	1.44695	ENSG00000113272	THG1L	tRNA-histidine guanylyltransferase 1 like	54974
ENSG00000134901_at	0.212391	0.175154	4.46094	4.7576e-05	0.000617326	1.40119	ENSG00000134901	KDELC1	KDEL motif containing 1	79070
ENSG00000187231_at	-0.225215	1.14468	-4.45725	4.81619e-05	0.000623321	1.38936	ENSG00000187231	SESTD1	SEC14 and spectrin domain containing 1	91404
ENSG00000135218_at	-0.418263	3.79025	-4.45716	4.8176e-05	0.000623321	1.38908	ENSG00000135218	CD36	CD36 molecule	948
ENSG00000172493_at	-0.289257	2.82961	-4.45657	4.82703e-05	0.000623647	1.38719	ENSG00000172493	AFF1	AF4/FMR2 family member 1	4299
ENSG00000187134_at	-0.479272	2.11022	-4.4554	4.84592e-05	0.000625193	1.38341	ENSG00000187134	AKR1C1	aldo-keto reductase family 1 member C1	1645
ENSG00000164849_at	-0.220613	0.690309	-4.45132	4.91178e-05	0.000632337	1.37036	ENSG00000164849	GPR146	G protein-coupled receptor 146	115330
ENSG00000113721_at	-0.298545	1.85237	-4.45111	4.9153e-05	0.000632337	1.36967	ENSG00000113721	PDGFRB	platelet derived growth factor receptor beta	5159
ENSG00000143971_at	0.204857	0.557478	4.44654	4.99032e-05	0.000641075	1.35504	ENSG00000143971	ETAA1	ETAA1, ATR kinase activator	54465
ENSG00000162576_at	-0.320281	1.80985	-4.44118	5.07962e-05	0.000651619	1.3379	ENSG00000162576	MXRA8	matrix remodeling associated 8	54587
ENSG00000177182_at	-0.240849	0.157542	-4.44062	5.08897e-05	0.000651894	1.33612	ENSG00000177182	CLVS1	clavesin 1	157807
ENSG00000099260_at	-0.355972	2.8379	-4.43352	5.21011e-05	0.000666466	1.31339	ENSG00000099260	PALMD	palmdelphin	54873
ENSG00000088882_at	0.404473	0.700951	4.42933	5.28277e-05	0.000674805	1.30001	ENSG00000088882	CPXM1	carboxypeptidase X, M14 family member 1	56265
ENSG00000160307_at	-0.482864	1.66543	-4.42541	5.35173e-05	0.000682648	1.28748	ENSG00000160307	S100B	S100 calcium binding protein B	6285
ENSG00000142871_at	0.726286	0.697642	4.42115	5.42773e-05	0.000691366	1.27386	ENSG00000142871	CYR61	cysteine rich angiogenic inducer 61	3491
ENSG00000111077_at	-0.293865	1.61505	-4.41632	5.51502e-05	0.000701495	1.25844	ENSG00000111077	TNS2	tensin 2	23371
ENSG00000102409_at	0.24077	0.380603	4.41321	5.57203e-05	0.00070717	1.24851	ENSG00000102409	BEX4	brain expressed X-linked 4	56271
ENSG00000123243_at	-0.417181	1.69897	-4.41303	5.57529e-05	0.00070717	1.24795	ENSG00000123243	ITIH5	inter-alpha-trypsin inhibitor heavy chain family member 5	80760
ENSG00000052795_at	-0.206434	1.10278	-4.41216	5.59137e-05	0.000707863	1.24516	ENSG00000052795	FNIP2	folliculin interacting protein 2	57600
ENSG00000136193_at	0.260567	1.25507	4.41174	5.59906e-05	0.000707863	1.24384	ENSG00000136193	SCRN1	secernin 1	9805
ENSG00000145012_at	-0.277277	2.15751	-4.41146	5.60427e-05	0.000707863	1.24294	ENSG00000145012	LPP	LIM domain containing preferred translocation partner in lipoma	4026
ENSG00000162377_at	0.196868	0.423398	4.41073	5.61786e-05	0.000708588	1.2406	ENSG00000162377	COA7	cytochrome c oxidase assembly factor 7 (putative)	65260
ENSG00000163606_at	0.289281	0.0699052	4.40666	5.69393e-05	0.000715496	1.22761	ENSG00000163606	CD200R1	CD200 receptor 1	131450
ENSG00000164761_at	0.240269	0.294916	4.40653	5.69635e-05	0.000715496	1.2272	ENSG00000164761	TNFRSF11B	TNF receptor superfamily member 11b	4982
ENSG00000102383_at	0.267783	0.443284	4.40652	5.69639e-05	0.000715496	1.22719	ENSG00000102383	ZDHHC15	zinc finger DHHC-type containing 15	158866
ENSG00000205268_at	0.194453	0.321406	4.39919	5.83594e-05	0.000732006	1.20382	ENSG00000205268	PDE7A	phosphodiesterase 7A	5150
ENSG00000186409_at	0.225446	0.232908	4.39824	5.85429e-05	0.000733289	1.20079	ENSG00000186409	CCDC30	coiled-coil domain containing 30	728621
ENSG00000105971_at	-0.195293	1.42728	-4.39638	5.8903e-05	0.000736778	1.19487	ENSG00000105971	CAV2	caveolin 2	858
ENSG00000168032_at	-0.201721	0.318165	-4.39438	5.92932e-05	0.000740632	1.18849	ENSG00000168032	ENTPD3	ectonucleoside triphosphate diphosphohydrolase 3	956
ENSG00000187164_at	0.344631	0.987427	4.39206	5.97493e-05	0.000745298	1.1811	ENSG00000187164	SHTN1	shootin 1	57698
ENSG00000108387_at	-0.241575	1.1673	-4.38893	6.0369e-05	0.000751496	1.17113	ENSG00000108387	2004-09-01	septin 4	5414
ENSG00000196465_at	0.210325	0.467959	4.38871	6.04126e-05	0.000751496	1.17044	ENSG00000196465	MYL6B	myosin light chain 6B	140465
ENSG00000129657_at	-0.260758	1.89457	-4.3839	6.13788e-05	0.000762012	1.15512	ENSG00000129657	SEC14L1	SEC14 like lipid binding 1	6397
ENSG00000185630_at	0.235527	0.997067	4.38366	6.14267e-05	0.000762012	1.15436	ENSG00000185630	PBX1	PBX homeobox 1	5087
ENSG00000005810_at	-0.187793	1.9627	-4.37806	6.2572e-05	0.000774104	1.13653	ENSG00000005810	MYCBP2	MYC binding protein 2, E3 ubiquitin protein ligase	23077
ENSG00000171150_at	0.29893	0.967612	4.37805	6.25729e-05	0.000774104	1.13652	ENSG00000171150	SOCS5	suppressor of cytokine signaling 5	9655
ENSG00000115758_at	0.237824	1.10091	4.37417	6.33782e-05	0.000782994	1.12418	ENSG00000115758	ODC1	ornithine decarboxylase 1	4953
ENSG00000122033_at	-0.226829	1.41786	-4.37054	6.41412e-05	0.000791338	1.11263	ENSG00000122033	MTIF3	mitochondrial translational initiation factor 3	219402
ENSG00000163563_at	0.321325	0.111715	4.36798	6.46834e-05	0.000796938	1.1045	ENSG00000163563	MNDA	myeloid cell nuclear differentiation antigen	4332
ENSG00000161940_at	-0.260251	0.313845	-4.36087	6.6215e-05	0.000814697	1.08192	ENSG00000161940	BCL6B	B-cell CLL/lymphoma 6B	255877
ENSG00000183783_at	0.220365	0.229845	4.36028	6.63434e-05	0.000815167	1.08005	ENSG00000183783	KCTD8	potassium channel tetramerization domain containing 8	386617
ENSG00000196935_at	0.252551	0.993434	4.35876	6.66762e-05	0.000818142	1.07522	ENSG00000196935	SRGAP1	SLIT-ROBO Rho GTPase activating protein 1	57522
ENSG00000147408_at	0.309392	0.413762	4.35783	6.68807e-05	0.000819538	1.07227	ENSG00000147408	CSGALNACT1	chondroitin sulfate N-acetylgalactosaminyltransferase 1	55790
ENSG00000167994_at	0.175646	0.386878	4.35211	6.81501e-05	0.000833962	1.05412	ENSG00000167994	RAB3IL1	RAB3A interacting protein like 1	5866
ENSG00000174233_at	-0.217441	1.48491	-4.35079	6.8445e-05	0.000836437	1.04996	ENSG00000174233	ADCY6	adenylate cyclase 6	112
ENSG00000113328_at	0.222741	1.39486	4.35015	6.85898e-05	0.000837074	1.04792	ENSG00000113328	CCNG1	cyclin G1	900
ENSG00000090104_at	0.511189	0.270225	4.34738	6.92165e-05	0.000843581	1.03914	ENSG00000090104	RGS1	regulator of G-protein signaling 1	5996
ENSG00000159128_at	-0.203644	2.12751	-4.34463	6.98453e-05	0.000850098	1.03042	ENSG00000159128	IFNGR2	interferon gamma receptor 2	3460
ENSG00000066027_at	-0.250766	2.10553	-4.34397	6.99967e-05	0.000850795	1.02833	ENSG00000066027	PPP2R5A	protein phosphatase 2 regulatory subunit B'alpha	5525
ENSG00000100221_at	0.238312	0.659381	4.34258	7.03189e-05	0.000853562	1.0239	ENSG00000100221	JOSD1	Josephin domain containing 1	9929
ENSG00000163249_at	0.325889	0.949235	4.34054	7.07901e-05	0.000858128	1.01746	ENSG00000163249	CCNYL1	cyclin Y like 1	151195
ENSG00000165757_at	-0.262264	0.941564	-4.33763	7.14709e-05	0.000865219	1.00823	ENSG00000165757	KIAA1462	KIAA1462	57608
ENSG00000136040_at	0.284593	0.540307	4.33437	7.22405e-05	0.000873365	0.997895	ENSG00000136040	PLXNC1	plexin C1	10154
ENSG00000114541_at	0.341174	0.67505	4.32598	7.42564e-05	0.000896537	0.97135	ENSG00000114541	FRMD4B	FERM domain containing 4B	23150
ENSG00000130158_at	-0.235864	0.973794	-4.32402	7.47343e-05	0.000901103	0.965164	ENSG00000130158	DOCK6	dedicator of cytokinesis 6	57572
ENSG00000100528_at	0.21239	0.944352	4.31614	7.66903e-05	0.000923453	0.940252	ENSG00000100528	CNIH1	cornichon family AMPA receptor auxiliary protein 1	10175
ENSG00000187446_at	-0.323822	2.59609	-4.31318	7.74387e-05	0.000931224	0.930888	ENSG00000187446	CHP1	calcineurin like EF-hand protein 1	11261
ENSG00000183508_at	0.230146	0.0951919	4.30974	7.83154e-05	0.000940513	0.920035	ENSG00000183508	FAM46C	family with sequence similarity 46 member C	54855
ENSG00000164039_at	0.295102	0.620044	4.30566	7.93686e-05	0.000951627	0.907156	ENSG00000164039	BDH2	3-hydroxybutyrate dehydrogenase 2	56898
ENSG00000136514_at	0.219191	0.0983606	4.30535	7.94515e-05	0.000951627	0.90615	ENSG00000136514	RTP4	receptor transporter protein 4	64108
ENSG00000163106_at	0.390467	0.790454	4.30367	7.98885e-05	0.000955594	0.900862	ENSG00000163106	HPGDS	hematopoietic prostaglandin D synthase	27306
ENSG00000164715_at	0.179342	0.719796	4.29914	8.10829e-05	0.000968598	0.886557	ENSG00000164715	LMTK2	lemur tyrosine kinase 2	22853
ENSG00000005059_at	0.344228	0.832167	4.2987	8.11977e-05	0.000968688	0.885193	ENSG00000005059	MCUB	mitochondrial calcium uniporter dominant negative beta subunit	55013
ENSG00000275302_at	0.290486	0.25778	4.29694	8.16684e-05	0.000973017	0.879622	ENSG00000275302	CCL4	C-C motif chemokine ligand 4	6351
ENSG00000164953_at	0.180964	0.3131	4.29193	8.30177e-05	0.00098779	0.863828	ENSG00000164953	TMEM67	transmembrane protein 67	91147
ENSG00000169905_at	0.257312	0.676018	4.28249	8.56191e-05	0.0010164	0.834094	ENSG00000169905	TOR1AIP2	torsin 1A interacting protein 2	163590
ENSG00000143457_at	0.209748	0.952054	4.28239	8.56473e-05	0.0010164	0.833777	ENSG00000143457	GOLPH3L	golgi phosphoprotein 3 like	55204
ENSG00000203760_at	0.226041	-0.0547195	4.28063	8.61419e-05	0.00102093	0.828228	ENSG00000203760	CENPW	centromere protein W	387103
ENSG00000134516_at	0.301694	0.398548	4.27971	8.64005e-05	0.00102265	0.825341	ENSG00000134516	DOCK2	dedicator of cytokinesis 2	1794
ENSG00000133561_at	-0.200875	0.509488	-4.27527	8.76638e-05	0.00103456	0.811354	ENSG00000133561	GIMAP6	GTPase, IMAP family member 6	474344
ENSG00000078596_at	-0.243582	1.31222	-4.2752	8.76828e-05	0.00103456	0.811145	ENSG00000078596	ITM2A	integral membrane protein 2A	9452
ENSG00000122862_at	0.368061	1.64844	4.27497	8.77503e-05	0.00103456	0.810404	ENSG00000122862	SRGN	serglycin	5552
ENSG00000132122_at	0.281935	1.03572	4.27242	8.84834e-05	0.00104184	0.802389	ENSG00000132122	SPATA6	spermatogenesis associated 6	54558
ENSG00000143384_at	0.543181	1.65528	4.26924	8.94069e-05	0.00105135	0.792386	ENSG00000143384	MCL1	MCL1, BCL2 family apoptosis regulator	4170
ENSG00000133731_at	0.201053	0.560472	4.26868	8.95693e-05	0.00105189	0.790637	ENSG00000133731	IMPA1	inositol monophosphatase 1	3612
ENSG00000160888_at	0.66372	0.739979	4.26727	8.99829e-05	0.00105496	0.786199	ENSG00000160888	IER2	immediate early response 2	9592
ENSG00000122884_at	0.240823	0.782859	4.26699	9.00649e-05	0.00105496	0.785322	ENSG00000122884	P4HA1	prolyl 4-hydroxylase subunit alpha 1	5033
ENSG00000082074_at	0.389073	0.855133	4.26552	9.04982e-05	0.00105867	0.780698	ENSG00000082074	FYB	FYN binding protein	2533
ENSG00000165914_at	-0.228145	0.852118	-4.26418	9.08943e-05	0.00106192	0.776492	ENSG00000165914	TTC7B	tetratricopeptide repeat domain 7B	145567
ENSG00000154380_at	-0.267452	1.58328	-4.25961	9.22597e-05	0.00107648	0.76213	ENSG00000154380	ENAH	enabled homolog (Drosophila)	55740
ENSG00000170801_at	-0.321833	1.03386	-4.25111	9.48547e-05	0.00110533	0.735414	ENSG00000170801	HTRA3	HtrA serine peptidase 3	94031
ENSG00000125733_at	-0.182208	1.72594	-4.25053	9.50321e-05	0.00110597	0.733615	ENSG00000125733	TRIP10	thyroid hormone receptor interactor 10	9322
ENSG00000188404_at	0.276907	0.222129	4.2464	9.63215e-05	0.00111954	0.720637	ENSG00000188404	SELL	selectin L	6402
ENSG00000253250_at	0.263406	0.626108	4.24278	9.74645e-05	0.00113095	0.709278	ENSG00000253250	C8orf88	chromosome 8 open reading frame 88	100127983
ENSG00000099219_at	0.251609	0.601688	4.24249	9.75538e-05	0.00113095	0.708396	ENSG00000099219	ERMP1	endoplasmic reticulum metallopeptidase 1	79956
ENSG00000182168_at	0.283053	0.152755	4.23439	0.000100162	0.00115969	0.682994	ENSG00000182168	UNC5C	unc-5 netrin receptor C	8633
ENSG00000198075_at	0.220453	0.384547	4.23219	0.000100882	0.00116654	0.676097	ENSG00000198075	SULT1C4	sulfotransferase family 1C member 4	27233
ENSG00000153162_at	-0.244228	0.710538	-4.22965	0.00010172	0.00117398	0.668133	ENSG00000153162	BMP6	bone morphogenetic protein 6	654
ENSG00000160213_at	-0.239984	2.05731	-4.22933	0.000101825	0.00117398	0.667137	ENSG00000160213	CSTB	cystatin B	1476
ENSG00000140416_at	0.263041	1.7397	4.22906	0.000101915	0.00117398	0.666285	ENSG00000140416	TPM1	tropomyosin 1 (alpha)	7168
ENSG00000120675_at	-0.327803	1.26245	-4.22852	0.000102093	0.00117452	0.664614	ENSG00000120675	DNAJC15	DnaJ heat shock protein family (Hsp40) member C15	29103
ENSG00000165633_at	-0.248803	1.20536	-4.22568	0.00010304	0.00118281	0.655721	ENSG00000165633	VSTM4	V-set and transmembrane domain containing 4	196740
ENSG00000119685_at	0.204421	1.04802	4.22558	0.000103075	0.00118281	0.655396	ENSG00000119685	TTLL5	tubulin tyrosine ligase like 5	23093
ENSG00000113369_at	0.300074	1.42497	4.22108	0.000104594	0.00119871	0.641318	ENSG00000113369	ARRDC3	arrestin domain containing 3	57561
ENSG00000173546_at	-0.269706	0.477646	-4.22046	0.000104804	0.0011996	0.639387	ENSG00000173546	CSPG4	chondroitin sulfate proteoglycan 4	1464
ENSG00000153879_at	-0.193583	0.975862	-4.21908	0.000105277	0.00120348	0.635054	ENSG00000153879	CEBPG	CCAAT/enhancer binding protein gamma	1054
ENSG00000211689_at	0.354644	0.0924272	4.21716	0.000105933	0.00120946	0.629071	ENSG00000211689	TARP	TCR gamma alternate reading frame protein	445347
ENSG00000173040_at	0.226363	0.187694	4.21371	0.000107129	0.00122156	0.61827	ENSG00000173040	EVC2	EvC ciliary complex subunit 2	132884
ENSG00000197879_at	-0.282122	1.71835	-4.21159	0.00010787	0.00122847	0.611631	ENSG00000197879	MYO1C	myosin IC	4641
ENSG00000102755_at	-0.281643	1.50106	-4.21023	0.000108346	0.00123233	0.607401	ENSG00000102755	FLT1	fms related tyrosine kinase 1	2321
ENSG00000198732_at	-0.25771	0.308076	-4.20936	0.000108654	0.00123428	0.604669	ENSG00000198732	SMOC1	SPARC related modular calcium binding 1	64093
ENSG00000116212_at	0.247372	0.436001	4.20717	0.000109427	0.00124052	0.597843	ENSG00000116212	LRRC42	leucine rich repeat containing 42	115353
ENSG00000137161_at	0.269227	0.703483	4.20672	0.000109589	0.00124052	0.596422	ENSG00000137161	CNPY3	canopy FGF signaling regulator 3	10695
ENSG00000129295_at	0.271394	0.705273	4.20653	0.000109654	0.00124052	0.595847	ENSG00000129295	LRRC6	leucine rich repeat containing 6	23639
ENSG00000198185_at	0.232434	0.312783	4.20626	0.000109753	0.00124052	0.594984	ENSG00000198185	ZNF334	zinc finger protein 334	55713
ENSG00000105810_at	0.23598	0.416894	4.20493	0.000110227	0.00124433	0.590832	ENSG00000105810	CDK6	cyclin dependent kinase 6	1021
ENSG00000128059_at	0.168825	0.392988	4.20449	0.000110383	0.00124453	0.589477	ENSG00000128059	PPAT	phosphoribosyl pyrophosphate amidotransferase	5471
ENSG00000173175_at	-0.205596	0.569524	-4.20243	0.000111125	0.00125006	0.583025	ENSG00000173175	ADCY5	adenylate cyclase 5	111
ENSG00000115380_at	0.524505	2.46374	4.20203	0.00011127	0.00125006	0.581773	ENSG00000115380	EFEMP1	EGF containing fibulin like extracellular matrix protein 1	2202
ENSG00000155158_at	0.187868	0.26127	4.20197	0.000111289	0.00125006	0.581612	ENSG00000155158	TTC39B	tetratricopeptide repeat domain 39B	158219
ENSG00000075391_at	-0.265262	1.17452	-4.19996	0.000112019	0.0012567	0.575319	ENSG00000075391	RASAL2	RAS protein activator like 2	9462
ENSG00000139737_at	0.223319	0.181255	4.19692	0.000113129	0.00126758	0.56583	ENSG00000139737	SLAIN1	SLAIN motif family member 1	122060
ENSG00000111726_at	0.271305	0.75646	4.19637	0.000113332	0.00126828	0.564111	ENSG00000111726	CMAS	cytidine monophosphate N-acetylneuraminic acid synthetase	55907
ENSG00000118855_at	0.281719	1.62672	4.19521	0.000113759	0.00127149	0.560488	ENSG00000118855	MFSD1	major facilitator superfamily domain containing 1	64747
ENSG00000116793_at	0.183835	0.226354	4.19286	0.000114627	0.0012796	0.553181	ENSG00000116793	PHTF1	putative homeodomain transcription factor 1	10745
ENSG00000138449_at	0.320154	1.41843	4.18909	0.000116039	0.00129376	0.541401	ENSG00000138449	SLC40A1	solute carrier family 40 member 1	30061
ENSG00000187391_at	0.208998	0.320937	4.18789	0.000116488	0.00129717	0.537687	ENSG00000187391	MAGI2	membrane associated guanylate kinase, WW and PDZ domain containing 2	9863
ENSG00000136436_at	-0.200293	2.37079	-4.18738	0.000116684	0.00129775	0.536072	ENSG00000136436	CALCOCO2	calcium binding and coiled-coil domain 2	10241
ENSG00000152284_at	-0.319957	0.891086	-4.18376	0.000118061	0.00131145	0.524788	ENSG00000152284	TCF7L1	transcription factor 7 like 1	83439
ENSG00000140937_at	0.30512	0.891969	4.18066	0.000119251	0.00132304	0.515143	ENSG00000140937	CDH11	cadherin 11	1009
ENSG00000080823_at	0.154934	0.564523	4.18003	0.000119493	0.0013241	0.513189	ENSG00000080823	MOK	MOK protein kinase	5891
ENSG00000167779_at	0.398567	0.844644	4.17958	0.000119667	0.0013244	0.511793	ENSG00000167779	IGFBP6	insulin like growth factor binding protein 6	3489
ENSG00000109501_at	-0.293246	1.43023	-4.17794	0.000120306	0.00132985	0.506669	ENSG00000109501	WFS1	wolframin ER transmembrane glycoprotein	7466
ENSG00000108622_at	-0.333363	1.01766	-4.17728	0.000120562	0.00133105	0.504627	ENSG00000108622	ICAM2	intercellular adhesion molecule 2	3384
ENSG00000116885_at	0.1905	0.439141	4.17552	0.00012125	0.00133701	0.499152	ENSG00000116885	OSCP1	organic solute carrier partner 1	127700
ENSG00000184304_at	0.305481	0.764922	4.17247	0.000122453	0.00134863	0.48966	ENSG00000184304	PRKD1	protein kinase D1	5587
ENSG00000213949_at	-0.306585	1.35448	-4.17017	0.000123371	0.00135708	0.482482	ENSG00000213949	ITGA1	integrin subunit alpha 1	3672
ENSG00000047617_at	-0.252163	0.72808	-4.16692	0.000124672	0.0013684	0.472397	ENSG00000047617	ANO2	anoctamin 2	57101
ENSG00000162444_at	-0.477338	1.65049	-4.16685	0.000124703	0.0013684	0.472157	ENSG00000162444	RBP7	retinol binding protein 7	116362
ENSG00000026025_at	-0.275219	3.26548	-4.16195	0.000126693	0.00138855	0.456931	ENSG00000026025	VIM	vimentin	7431
ENSG00000120526_at	0.263883	0.867636	4.16114	0.000127024	0.00139049	0.454427	ENSG00000120526	NUDCD1	NudC domain containing 1	84955
ENSG00000136026_at	0.198104	0.473397	4.15936	0.000127756	0.00139681	0.448898	ENSG00000136026	CKAP4	cytoskeleton associated protein 4	10970
ENSG00000115419_at	0.289069	0.768414	4.15793	0.000128349	0.0014016	0.444447	ENSG00000115419	GLS	glutaminase	2744
ENSG00000105281_at	-0.222802	1.09056	-4.15635	0.000129008	0.00140619	0.439529	ENSG00000105281	SLC1A5	solute carrier family 1 member 5	6510
ENSG00000105976_at	0.319241	1.15002	4.15609	0.000129117	0.00140619	0.438719	ENSG00000105976	MET	MET proto-oncogene, receptor tyrosine kinase	4233
ENSG00000019144_at	-0.290492	1.67126	-4.15545	0.000129383	0.00140619	0.436735	ENSG00000019144	PHLDB1	pleckstrin homology like domain family B member 1	23187
ENSG00000083799_at	0.19196	0.71944	4.15517	0.000129501	0.00140619	0.435863	ENSG00000083799	CYLD	CYLD lysine 63 deubiquitinase	1540
ENSG00000121578_at	0.216554	0.494666	4.15505	0.000129548	0.00140619	0.435509	ENSG00000121578	B4GALT4	beta-1,4-galactosyltransferase 4	8702
ENSG00000144677_at	0.283585	1.1251	4.15274	0.000130521	0.00141486	0.428316	ENSG00000144677	CTDSPL	CTD small phosphatase like	10217
ENSG00000123505_at	0.263176	1.21194	4.15241	0.000130661	0.00141486	0.427292	ENSG00000123505	AMD1	adenosylmethionine decarboxylase 1	262
ENSG00000106483_at	0.727903	1.03234	4.14889	0.000132152	0.0014293	0.416382	ENSG00000106483	SFRP4	secreted frizzled related protein 4	6424
ENSG00000064393_at	-0.366292	2.55251	-4.14692	0.000132996	0.00143671	0.410263	ENSG00000064393	HIPK2	homeodomain interacting protein kinase 2	28996
ENSG00000175857_at	0.228211	0.0315118	4.14602	0.000133382	0.00143915	0.407481	ENSG00000175857	GAPT	GRB2 binding adaptor protein, transmembrane	202309
ENSG00000138078_at	0.255126	1.63668	4.14024	0.000135896	0.00146329	0.389538	ENSG00000138078	PREPL	prolyl endopeptidase-like	9581
ENSG00000108960_at	-0.402958	2.22636	-4.14013	0.000135943	0.00146329	0.389204	ENSG00000108960	MMD	monocyte to macrophage differentiation associated	23531
ENSG00000110756_at	0.200509	0.664282	4.13712	0.000137271	0.00147583	0.379863	ENSG00000110756	HPS5	HPS5, biogenesis of lysosomal organelles complex 2 subunit 2	11234
ENSG00000175581_at	0.167902	0.32251	4.13616	0.000137694	0.00147862	0.376903	ENSG00000175581	MRPL48	mitochondrial ribosomal protein L48	51642
ENSG00000174640_at	0.348534	0.451576	4.13361	0.000138831	0.00148905	0.369005	ENSG00000174640	SLCO2A1	solute carrier organic anion transporter family member 2A1	6578
ENSG00000151276_at	-0.242366	0.869801	-4.12681	0.000141908	0.00152025	0.347947	ENSG00000151276	MAGI1	membrane associated guanylate kinase, WW and PDZ domain containing 1	9223
ENSG00000181467_at	0.24036	0.519867	4.12149	0.000144362	0.00154471	0.331472	ENSG00000181467	RAP2B	RAP2B, member of RAS oncogene family	5912
ENSG00000131437_at	0.18118	0.231287	4.11953	0.000145277	0.00155265	0.325408	ENSG00000131437	KIF3A	kinesin family member 3A	11127
ENSG00000271503_at	0.395423	0.743452	4.11619	0.000146845	0.00156756	0.315095	ENSG00000271503	CCL5	C-C motif chemokine ligand 5	6352
ENSG00000120129_at	0.885005	1.54203	4.11466	0.000147573	0.00157348	0.310342	ENSG00000120129	DUSP1	dual specificity phosphatase 1	1843
ENSG00000257923_at	0.196586	1.52443	4.11135	0.00014915	0.0015872	0.300133	ENSG00000257923	CUX1	cut like homeobox 1	1523
ENSG00000167106_at	0.183554	0.244649	4.11122	0.000149211	0.0015872	0.29974	ENSG00000167106	FAM102A	family with sequence similarity 102 member A	399665
ENSG00000129317_at	0.202065	0.355021	4.10552	0.000151973	0.00161467	0.282131	ENSG00000129317	PUS7L	pseudouridylate synthase 7 like	83448
ENSG00000163823_at	0.328693	0.26292	4.10322	0.000153101	0.00162474	0.275029	ENSG00000163823	CCR1	C-C motif chemokine receptor 1	1230
ENSG00000145416_at	0.2272	0.547296	4.10125	0.000154075	0.00163316	0.26894	ENSG00000145416	2001-03-01	membrane associated ring-CH-type finger 1	55016
ENSG00000206527_at	-0.360649	2.60825	-4.09328	0.00015807	0.00167355	0.244361	ENSG00000206527	HACD2	3-hydroxyacyl-CoA dehydratase 2	201562
ENSG00000105202_at	0.183684	0.727146	4.09243	0.000158506	0.00167619	0.241718	ENSG00000105202	FBL	fibrillarin	2091
ENSG00000177575_at	0.413829	1.12308	4.09074	0.000159367	0.00168333	0.236518	ENSG00000177575	CD163	CD163 molecule	9332
ENSG00000196664_at	0.294765	0.134113	4.09034	0.000159574	0.00168354	0.235275	ENSG00000196664	TLR7	toll like receptor 7	51284
ENSG00000165152_at	0.258844	0.354805	4.08452	0.00016258	0.00171326	0.217358	ENSG00000165152	TMEM246	transmembrane protein 246	84302
ENSG00000133131_at	0.20057	0.627075	4.08382	0.000162946	0.00171511	0.215203	ENSG00000133131	MORC4	MORC family CW-type zinc finger 4	79710
ENSG00000147548_at	-0.198693	2.43962	-4.08284	0.000163459	0.00171851	0.212186	ENSG00000147548	NSD3	nuclear receptor binding SET domain protein 3	54904
ENSG00000128923_at	0.254372	0.495969	4.08234	0.000163723	0.00171928	0.210637	ENSG00000128923	MINDY2	MINDY lysine 48 deubiquitinase 2	54629
ENSG00000178033_at	-0.242307	0.35737	-4.07984	0.000165037	0.00172978	0.202961	ENSG00000178033	FAM26E	family with sequence similarity 26 member E	254228
ENSG00000104231_at	0.236675	1.2161	4.07972	0.000165106	0.00172978	0.202566	ENSG00000104231	ZFAND1	zinc finger AN1-type containing 1	79752
ENSG00000116044_at	0.240947	1.27638	4.07869	0.000165651	0.00173231	0.199399	ENSG00000116044	NFE2L2	nuclear factor, erythroid 2 like 2	4780
ENSG00000143515_at	0.186558	0.535873	4.07854	0.000165731	0.00173231	0.198939	ENSG00000143515	ATP8B2	ATPase phospholipid transporting 8B2	57198
ENSG00000134490_at	0.150335	0.309415	4.07303	0.000168686	0.00176116	0.181977	ENSG00000134490	TMEM241	transmembrane protein 241	85019
ENSG00000137225_at	-0.225894	0.328607	-4.06408	0.000173589	0.00181026	0.154486	ENSG00000137225	CAPN11	calpain 11	11131
ENSG00000141338_at	0.261589	1.92062	4.06297	0.00017421	0.00181464	0.151059	ENSG00000141338	ABCA8	ATP binding cassette subfamily A member 8	10351
ENSG00000166033_at	0.381131	2.06265	4.06182	0.000174849	0.0018176	0.147546	ENSG00000166033	HTRA1	HtrA serine peptidase 1	5654
ENSG00000013503_at	0.217332	0.351915	4.06174	0.000174897	0.0018176	0.147287	ENSG00000013503	POLR3B	RNA polymerase III subunit B	55703
ENSG00000181004_at	0.214373	0.119089	4.04919	0.000182065	0.00188992	0.108756	ENSG00000181004	BBS12	Bardet-Biedl syndrome 12	166379
ENSG00000072201_at	-0.266863	0.725264	-4.04657	0.000183594	0.0019036	0.100738	ENSG00000072201	LNX1	ligand of numb-protein X 1	84708
ENSG00000099250_at	-0.199787	2.28158	-4.04148	0.000186605	0.0019326	0.0851384	ENSG00000099250	NRP1	neuropilin 1	8829
ENSG00000150627_at	0.177229	0.197886	4.03993	0.000187529	0.00193995	0.0804	ENSG00000150627	WDR17	WD repeat domain 17	116966
ENSG00000166669_at	0.17457	0.283507	4.03912	0.000188017	0.00194277	0.0779103	ENSG00000166669	ATF7IP2	activating transcription factor 7 interacting protein 2	80063
ENSG00000162407_at	-0.245173	2.20184	-4.02661	0.000195679	0.00201963	0.0396153	ENSG00000162407	PLPP3	phospholipid phosphatase 3	8613
ENSG00000144935_at	0.231307	0.479552	4.01858	0.000200754	0.00206965	0.0150694	ENSG00000144935	TRPC1	transient receptor potential cation channel subfamily C member 1	7220
ENSG00000124006_at	0.200845	0.443188	4.01816	0.000201023	0.00207005	0.0137895	ENSG00000124006	OBSL1	obscurin like 1	23363
ENSG00000151322_at	0.242079	0.20594	4.01756	0.000201411	0.00207169	0.0119395	ENSG00000151322	NPAS3	neuronal PAS domain protein 3	64067
ENSG00000064652_at	0.226489	0.649664	4.01325	0.000204195	0.00209794	-0.00121704	ENSG00000064652	SNX24	sorting nexin 24	28966
ENSG00000175445_at	-0.37523	3.23571	-4.01128	0.000205481	0.00210875	-0.00723419	ENSG00000175445	LPL	lipoprotein lipase	4023
ENSG00000111790_at	0.21082	0.913943	4.00948	0.000206661	0.00211845	-0.0127204	ENSG00000111790	FGFR1OP2	FGFR1 oncogene partner 2	26127
ENSG00000178904_at	0.175091	0.437626	4.00685	0.000208398	0.00213384	-0.020741	ENSG00000178904	DPY19L3	dpy-19 like 3 (C. elegans)	147991
ENSG00000188112_at	0.199515	0.172075	4.00159	0.000211916	0.0021674	-0.0367792	ENSG00000188112	C6orf132	chromosome 6 open reading frame 132	647024
ENSG00000100234_at	-0.305179	2.89466	-3.99869	0.00021388	0.00218344	-0.0456164	ENSG00000100234	TIMP3	TIMP metallopeptidase inhibitor 3	7078
ENSG00000089280_at	0.231273	1.43272	3.99856	0.000213968	0.00218344	-0.0460132	ENSG00000089280	FUS	FUS RNA binding protein	2521
ENSG00000132467_at	0.170686	0.548069	3.99806	0.000214309	0.00218445	-0.0475369	ENSG00000132467	UTP3	UTP3, small subunit processome component homolog (S. cerevisiae)	57050
ENSG00000147113_at	-0.295502	1.06244	-3.99699	0.000215043	0.00218946	-0.050813	ENSG00000147113	CXorf36	chromosome X open reading frame 36	79742
ENSG00000178057_at	-0.198922	1.86751	-3.99515	0.000216306	0.00219829	-0.0564243	ENSG00000178057	NDUFAF3	NADH:ubiquinone oxidoreductase complex assembly factor 3	25915
ENSG00000162711_at	0.240137	0.205921	3.99502	0.000216397	0.00219829	-0.0568264	ENSG00000162711	NLRP3	NLR family pyrin domain containing 3	114548
ENSG00000185633_at	-0.322381	0.62819	-3.99463	0.00021666	0.00219849	-0.057989	ENSG00000185633	NDUFA4L2	NDUFA4, mitochondrial complex associated like 2	56901
ENSG00000185585_at	-0.237534	0.692905	-3.99162	0.000218747	0.00221701	-0.0671712	ENSG00000185585	OLFML2A	olfactomedin like 2A	169611
ENSG00000110079_at	0.458924	1.02873	3.99129	0.000218976	0.00221701	-0.0681727	ENSG00000110079	MS4A4A	membrane spanning 4-domains A4A	51338
ENSG00000174718_at	0.242176	0.641833	3.99054	0.000219498	0.0022198	-0.070453	ENSG00000174718	KIAA1551	KIAA1551	55196
ENSG00000064102_at	0.221679	0.578442	3.9895	0.000220224	0.00222465	-0.0736163	ENSG00000064102	INTS13	integrator complex subunit 13	55726
ENSG00000156650_at	0.123637	0.622941	3.98607	0.000222637	0.00224216	-0.0840538	ENSG00000156650	KAT6B	lysine acetyltransferase 6B	23522
ENSG00000140030_at	0.320732	0.396875	3.98599	0.000222698	0.00224216	-0.0843149	ENSG00000140030	GPR65	G protein-coupled receptor 65	8477
ENSG00000166265_at	-0.370855	1.18401	-3.9858	0.000222833	0.00224216	-0.0848983	ENSG00000166265	CYYR1	cysteine and tyrosine rich 1	116159
ENSG00000154734_at	0.637271	1.53559	3.98563	0.00022295	0.00224216	-0.085401	ENSG00000154734	ADAMTS1	ADAM metallopeptidase with thrombospondin type 1 motif 1	9510
ENSG00000184060_at	0.34763	0.827138	3.98446	0.00022378	0.00224801	-0.0889599	ENSG00000184060	ADAP2	ArfGAP with dual PH domains 2	55803
ENSG00000164294_at	0.252554	0.371327	3.98066	0.000226494	0.00227274	-0.100504	ENSG00000164294	GPX8	glutathione peroxidase 8 (putative)	493869
ENSG00000123562_at	0.187256	0.880741	3.97902	0.000227678	0.00228209	-0.105498	ENSG00000123562	MORF4L2	mortality factor 4 like 2	9643
ENSG00000113296_at	-0.521343	1.24695	-3.97861	0.000227974	0.00228252	-0.106739	ENSG00000113296	THBS4	thrombospondin 4	7060
ENSG00000105372_at	0.290161	1.87232	3.97721	0.000228992	0.00228959	-0.111007	ENSG00000105372	RPS19	ribosomal protein S19	6223
ENSG00000134871_at	-0.363116	1.00794	-3.97694	0.000229188	0.00228959	-0.111824	ENSG00000134871	COL4A2	collagen type IV alpha 2 chain	1284
ENSG00000163513_at	-0.212401	2.20741	-3.97639	0.00022959	0.00229108	-0.113503	ENSG00000163513	TGFBR2	transforming growth factor beta receptor 2	7048
ENSG00000120805_at	0.210538	1.12977	3.9746	0.000230896	0.00230106	-0.118934	ENSG00000120805	ARL1	ADP ribosylation factor like GTPase 1	400
ENSG00000004468_at	0.263578	0.290008	3.97432	0.0002311	0.00230106	-0.119781	ENSG00000004468	CD38	CD38 molecule	952
ENSG00000106078_at	0.390559	0.168827	3.9718	0.000232958	0.00231647	-0.127447	ENSG00000106078	COBL	cordon-bleu WH2 repeat protein	23242
ENSG00000153944_at	0.22201	0.630675	3.97153	0.000233161	0.00231647	-0.12828	ENSG00000153944	MSI2	musashi RNA binding protein 2	124540
ENSG00000185864_at	-0.28734	2.79441	-3.97104	0.000233517	0.00231746	-0.129742	ENSG00000185864	NPIPB3	nuclear pore complex interacting protein family member B3	23117
ENSG00000165269_at	-0.321576	2.14492	-3.97011	0.000234209	0.00232178	-0.132576	ENSG00000165269	AQP7	aquaporin 7	364
ENSG00000171860_at	0.376184	0.552349	3.96969	0.000234522	0.00232233	-0.133852	ENSG00000171860	C3AR1	complement C3a receptor 1	719
ENSG00000106819_at	0.399181	0.962408	3.96004	0.000241804	0.00239182	-0.163124	ENSG00000106819	ASPN	asporin	54829
ENSG00000170345_at	1.05169	0.896712	3.95932	0.000242359	0.00239469	-0.165321	ENSG00000170345	FOS	Fos proto-oncogene, AP-1 transcription factor subunit	2353
ENSG00000064115_at	0.162731	0.818546	3.95795	0.000243411	0.00240245	-0.169463	ENSG00000064115	TM7SF3	transmembrane 7 superfamily member 3	51768
ENSG00000102879_at	0.273369	0.429754	3.95706	0.000244104	0.00240667	-0.172188	ENSG00000102879	CORO1A	coronin 1A	11151
ENSG00000124440_at	-0.238202	0.430898	-3.95571	0.000245144	0.00241428	-0.176255	ENSG00000124440	HIF3A	hypoxia inducible factor 3 alpha subunit	64344
ENSG00000197965_at	0.25949	1.28081	3.95413	0.000246379	0.0024238	-0.181063	ENSG00000197965	MPZL1	myelin protein zero like 1	9019
ENSG00000254087_at	0.261477	0.759128	3.95182	0.000248184	0.00243891	-0.188051	ENSG00000254087	LYN	LYN proto-oncogene, Src family tyrosine kinase	4067
ENSG00000118292_at	0.198536	0.393854	3.95107	0.000248777	0.00244207	-0.190335	ENSG00000118292	C1orf54	chromosome 1 open reading frame 54	79630
ENSG00000135148_at	0.181889	0.662785	3.95025	0.000249422	0.00244574	-0.192809	ENSG00000135148	TRAFD1	TRAF-type zinc finger domain containing 1	10906
ENSG00000132970_at	-0.257577	1.66363	-3.94857	0.00025075	0.0024561	-0.197894	ENSG00000132970	WASF3	WAS protein family member 3	10810
ENSG00000156675_at	0.209309	0.517617	3.94212	0.000255919	0.0025039	-0.217416	ENSG00000156675	RAB11FIP1	RAB11 family interacting protein 1	80223
ENSG00000176974_at	-0.292543	0.907191	-3.94179	0.000256185	0.0025039	-0.218409	ENSG00000176974	SHMT1	serine hydroxymethyltransferase 1	6470
ENSG00000170537_at	-0.204429	0.322224	-3.93664	0.000260395	0.0025423	-0.234003	ENSG00000170537	TMC7	transmembrane channel like 7	79905
ENSG00000104093_at	0.23783	0.927761	3.93572	0.000261151	0.00254693	-0.236779	ENSG00000104093	DMXL2	Dmx like 2	23312
ENSG00000106868_at	0.207785	0.383558	3.93527	0.000261523	0.00254781	-0.23814	ENSG00000106868	SUSD1	sushi domain containing 1	64420
ENSG00000184602_at	-0.17445	0.474134	-3.93464	0.000262042	0.00255011	-0.240036	ENSG00000184602	SNN	stannin	8303
ENSG00000154310_at	0.184035	0.137878	3.93376	0.000262775	0.00255283	-0.242709	ENSG00000154310	TNIK	TRAF2 and NCK interacting kinase	23043
ENSG00000111731_at	0.231781	1.01599	3.93362	0.000262887	0.00255283	-0.243116	ENSG00000111731	C2CD5	C2 calcium dependent domain containing 5	9847
ENSG00000198682_at	0.328231	0.651093	3.93123	0.000264879	0.00256754	-0.250337	ENSG00000198682	PAPSS2	3'-phosphoadenosine 5'-phosphosulfate synthase 2	9060
ENSG00000104427_at	0.244265	0.903746	3.93113	0.00026497	0.00256754	-0.250665	ENSG00000104427	ZC2HC1A	zinc finger C2HC-type containing 1A	51101
ENSG00000107736_at	0.257325	1.14871	3.92972	0.000266153	0.00257624	-0.254926	ENSG00000107736	CDH23	cadherin related 23	64072
ENSG00000186104_at	0.166095	0.285867	3.92935	0.000266462	0.00257646	-0.256034	ENSG00000186104	CYP2R1	cytochrome P450 family 2 subfamily R member 1	120227
ENSG00000099817_at	-0.273349	1.46784	-3.92498	0.000270163	0.00260946	-0.269227	ENSG00000099817	POLR2E	RNA polymerase II subunit E	5434
ENSG00000162694_at	0.18845	0.373953	3.92329	0.000271604	0.00262057	-0.274315	ENSG00000162694	EXTL2	exostosin like glycosyltransferase 2	2135
ENSG00000197603_at	0.221247	0.866719	3.9225	0.000272289	0.00262438	-0.276726	ENSG00000197603	C5orf42	chromosome 5 open reading frame 42	65250
ENSG00000177425_at	0.276669	0.37946	3.92149	0.000273155	0.00262992	-0.279762	ENSG00000177425	PAWR	pro-apoptotic WT1 regulator	5074
ENSG00000130363_at	0.237975	0.408664	3.92073	0.000273809	0.0026334	-0.282047	ENSG00000130363	RSPH3	radial spoke 3 homolog	83861
ENSG00000103490_at	0.207809	0.279875	3.92037	0.000274119	0.00263359	-0.283131	ENSG00000103490	PYCARD	PYD and CARD domain containing	29108
ENSG00000100580_at	0.179115	0.386594	3.91926	0.000275081	0.00264002	-0.28648	ENSG00000100580	TMED8	transmembrane p24 trafficking protein family member 8	283578
ENSG00000168672_at	0.229928	0.102714	3.916	0.000277929	0.00266452	-0.296328	ENSG00000168672	FAM84B	family with sequence similarity 84 member B	157638
ENSG00000160145_at	-0.254078	0.710882	-3.91421	0.000279502	0.00267676	-0.301725	ENSG00000160145	KALRN	kalirin, RhoGEF kinase	8997
ENSG00000160209_at	-0.260684	1.75075	-3.91232	0.000281172	0.0026899	-0.307419	ENSG00000160209	PDXK	pyridoxal kinase	8566
ENSG00000051108_at	0.186707	1.44659	3.91062	0.000282679	0.00270145	-0.31253	ENSG00000051108	HERPUD1	homocysteine inducible ER protein with ubiquitin like domain 1	9709
ENSG00000102287_at	-0.283893	2.51583	-3.91015	0.000283099	0.00270261	-0.31395	ENSG00000102287	GABRE	gamma-aminobutyric acid type A receptor epsilon subunit	2564
ENSG00000167210_at	0.252122	0.112137	3.90471	0.000287999	0.00274648	-0.330353	ENSG00000167210	LOXHD1	lipoxygenase homology domains 1	125336
ENSG00000157510_at	-0.26721	0.697498	-3.90204	0.000290428	0.00276551	-0.338382	ENSG00000157510	AFAP1L1	actin filament associated protein 1 like 1	134265
ENSG00000166347_at	-0.389352	2.22614	-3.90184	0.000290607	0.00276551	-0.338972	ENSG00000166347	CYB5A	cytochrome b5 type A	1528
ENSG00000198561_at	-0.171175	1.77591	-3.90128	0.000291122	0.00276749	-0.340662	ENSG00000198561	CTNND1	catenin delta 1	1500
ENSG00000066651_at	0.202103	0.403126	3.89999	0.000292306	0.00277583	-0.344543	ENSG00000066651	TRMT11	tRNA methyltransferase 11 homolog	60487
ENSG00000130300_at	-0.425542	1.41891	-3.89808	0.000294073	0.00278751	-0.350304	ENSG00000130300	PLVAP	plasmalemma vesicle associated protein	83483
ENSG00000130956_at	-0.171644	0.257339	-3.89799	0.000294153	0.00278751	-0.350564	ENSG00000130956	HABP4	hyaluronan binding protein 4	22927
ENSG00000173599_at	-0.308113	0.64768	-3.89403	0.000297845	0.00281826	-0.362486	ENSG00000173599	PC	pyruvate carboxylase	5091
ENSG00000140450_at	0.349094	0.876032	3.89384	0.000298022	0.00281826	-0.363051	ENSG00000140450	ARRDC4	arrestin domain containing 4	91947
ENSG00000142227_at	0.409212	1.93291	3.89037	0.00030129	0.00284618	-0.373475	ENSG00000142227	EMP3	epithelial membrane protein 3	2014
ENSG00000120156_at	-0.231968	0.933957	-3.88977	0.000301857	0.00284856	-0.375269	ENSG00000120156	TEK	TEK receptor tyrosine kinase	7010
ENSG00000102760_at	-0.36667	1.40555	-3.88779	0.000303743	0.00286337	-0.381224	ENSG00000102760	RGCC	regulator of cell cycle	28984
ENSG00000159884_at	-0.243125	0.385863	-3.88311	0.000308245	0.00290277	-0.395279	ENSG00000159884	CCDC107	coiled-coil domain containing 107	203260
ENSG00000100320_at	0.163606	1.29912	3.88273	0.000308611	0.0029032	-0.396414	ENSG00000100320	RBFOX2	RNA binding protein, fox-1 homolog 2	23543
ENSG00000142347_at	0.334421	0.79436	3.88137	0.000309937	0.00291263	-0.400509	ENSG00000142347	MYO1F	myosin IF	4542
ENSG00000120280_at	0.241199	0.0438655	3.87361	0.00031758	0.00297851	-0.423781	ENSG00000120280	CXorf21	chromosome X open reading frame 21	80231
ENSG00000170381_at	-0.24191	0.171828	-3.87343	0.000317758	0.00297851	-0.424317	ENSG00000170381	SEMA3E	semaphorin 3E	9723
ENSG00000139278_at	0.462043	1.03526	3.87325	0.000317937	0.00297851	-0.424852	ENSG00000139278	GLIPR1	GLI pathogenesis related 1	11010
ENSG00000168386_at	-0.351456	2.06606	-3.87041	0.000320789	0.00300212	-0.433382	ENSG00000168386	FILIP1L	filamin A interacting protein 1 like	11259
ENSG00000119777_at	-0.238325	1.23093	-3.86977	0.000321426	0.00300497	-0.435279	ENSG00000119777	TMEM214	transmembrane protein 214	54867
ENSG00000150051_at	0.239815	0.0305704	3.86522	0.000326046	0.00304204	-0.448908	ENSG00000150051	MKX	mohawk homeobox	283078
ENSG00000074695_at	0.172704	1.73952	3.86521	0.000326065	0.00304204	-0.448963	ENSG00000074695	LMAN1	lectin, mannose binding 1	3998
ENSG00000112208_at	0.192247	0.587179	3.86364	0.000327668	0.00305384	-0.453646	ENSG00000112208	BAG2	BCL2 associated athanogene 2	9532
ENSG00000137478_at	-0.210597	1.73989	-3.86327	0.000328047	0.00305422	-0.45475	ENSG00000137478	FCHSD2	FCH and double SH3 domains 2	9873
ENSG00000168246_at	0.196435	0.410587	3.85955	0.000331899	0.00308653	-0.465897	ENSG00000168246	UBTD2	ubiquitin domain containing 2	92181
ENSG00000131386_at	-0.26012	0.810187	-3.85926	0.000332201	0.00308653	-0.466764	ENSG00000131386	GALNT15	polypeptide N-acetylgalactosaminyltransferase 15	117248
ENSG00000154330_at	0.241021	0.723227	3.85653	0.000335056	0.00310985	-0.474935	ENSG00000154330	PGM5	phosphoglucomutase 5	5239
ENSG00000118965_at	0.220161	0.352545	3.85569	0.000335935	0.00311482	-0.477438	ENSG00000118965	WDR35	WD repeat domain 35	57539
ENSG00000137841_at	0.247097	0.604628	3.85506	0.000336597	0.00311657	-0.479316	ENSG00000137841	PLCB2	phospholipase C beta 2	5330
ENSG00000067560_at	-0.20851	2.91006	-3.85486	0.000336814	0.00311657	-0.479933	ENSG00000067560	RHOA	ras homolog family member A	387
ENSG00000155659_at	0.440566	0.951738	3.85218	0.000339654	0.00313962	-0.487948	ENSG00000155659	VSIG4	V-set and immunoglobulin domain containing 4	11326
ENSG00000137054_at	0.205489	0.495184	3.85	0.000341973	0.00315783	-0.494444	ENSG00000137054	POLR1E	RNA polymerase I subunit E	64425
ENSG00000184867_at	0.183369	0.446342	3.84761	0.000344548	0.00317836	-0.501605	ENSG00000184867	ARMCX2	armadillo repeat containing, X-linked 2	9823
ENSG00000126261_at	-0.187876	1.99819	-3.84677	0.000345447	0.0031834	-0.504092	ENSG00000126261	UBA2	ubiquitin like modifier activating enzyme 2	10054
ENSG00000128652_at	-0.164427	0.481595	-3.84618	0.000346093	0.0031861	-0.505876	ENSG00000128652	HOXD3	homeobox D3	3232
ENSG00000140105_at	-0.311517	1.53967	-3.84464	0.000347759	0.00319818	-0.510461	ENSG00000140105	WARS	tryptophanyl-tRNA synthetase	7453
ENSG00000157214_at	0.337008	1.29731	3.84402	0.00034844	0.00320118	-0.512327	ENSG00000157214	STEAP2	STEAP2 metalloreductase	261729
ENSG00000163751_at	0.472252	1.00061	3.84341	0.000349099	0.00320398	-0.514132	ENSG00000163751	CPA3	carboxypeptidase A3	1359
ENSG00000063601_at	0.188526	0.754859	3.84057	0.000352214	0.00322928	-0.522609	ENSG00000063601	MTMR1	myotubularin related protein 1	8776
ENSG00000176435_at	-0.202548	0.865212	-3.83749	0.000355623	0.00325723	-0.531802	ENSG00000176435	CLEC14A	C-type lectin domain containing 14A	161198
ENSG00000025796_at	0.18975	1.5216	3.83629	0.000356962	0.00326619	-0.535388	ENSG00000025796	SEC63	SEC63 homolog, protein translocation regulator	11231
ENSG00000150093_at	-0.277806	2.88617	-3.83486	0.000358556	0.00327745	-0.53964	ENSG00000150093	ITGB1	integrin subunit beta 1	3688
ENSG00000197147_at	-0.136829	0.704692	-3.83408	0.000359438	0.00327912	-0.541985	ENSG00000197147	LRRC8B	leucine rich repeat containing 8 family member B	23507
ENSG00000110651_at	-0.250458	2.75543	-3.83405	0.000359471	0.00327912	-0.542071	ENSG00000110651	CD81	CD81 molecule	975
ENSG00000163754_at	0.148303	0.643606	3.83373	0.000359828	0.00327912	-0.543018	ENSG00000163754	GYG1	glycogenin 1	2992
ENSG00000112182_at	0.149117	0.0916751	3.83201	0.00036177	0.00329349	-0.548154	ENSG00000112182	BACH2	BTB domain and CNC homolog 2	60468
ENSG00000198668_at	-0.261751	2.05649	-3.8309	0.000363028	0.00330028	-0.551468	ENSG00000198668	CALM1	calmodulin 1	801
ENSG00000162894_at	0.239667	0.226659	3.8307	0.000363247	0.00330028	-0.552042	ENSG00000162894	FCMR	Fc fragment of IgM receptor	9214
ENSG00000148700_at	0.209632	1.2265	3.83034	0.000363656	0.00330068	-0.553115	ENSG00000148700	ADD3	adducin 3	120
ENSG00000110324_at	0.332898	0.607226	3.82695	0.000367528	0.0033323	-0.56322	ENSG00000110324	IL10RA	interleukin 10 receptor subunit alpha	3587
ENSG00000106565_at	0.34983	1.0564	3.82665	0.000367878	0.0033323	-0.564128	ENSG00000106565	TMEM176B	transmembrane protein 176B	28959
ENSG00000244405_at	0.282451	0.799846	3.82519	0.000369554	0.0033427	-0.568467	ENSG00000244405	ETV5	ETS variant 5	2119
ENSG00000174899_at	-0.269231	1.06507	-3.82501	0.000369766	0.0033427	-0.569013	ENSG00000174899	PQLC2L	PQ loop repeat containing 2 like	152078
ENSG00000149311_at	0.217449	1.49647	3.82423	0.000370668	0.0033475	-0.571337	ENSG00000149311	ATM	ATM serine/threonine kinase	472
ENSG00000109323_at	0.177774	0.653835	3.82077	0.000374684	0.00338039	-0.581618	ENSG00000109323	MANBA	mannosidase beta	4126
ENSG00000103528_at	0.285555	0.468676	3.81951	0.000376166	0.00339037	-0.585382	ENSG00000103528	SYT17	synaptotagmin 17	51760
ENSG00000119632_at	0.16688	0.632833	3.81871	0.000377106	0.00339545	-0.587762	ENSG00000119632	IFI27L2	interferon alpha inducible protein 27 like 2	83982
ENSG00000196586_at	-0.218444	0.872663	-3.81718	0.000378909	0.00340829	-0.592313	ENSG00000196586	MYO6	myosin VI	4646
ENSG00000179163_at	0.273785	0.757406	3.81196	0.000385126	0.00346077	-0.607834	ENSG00000179163	FUCA1	fucosidase, alpha-L- 1, tissue	2517
ENSG00000137642_at	0.262345	0.423443	3.81017	0.000387279	0.00347665	-0.61315	ENSG00000137642	SORL1	sortilin related receptor 1	6653
ENSG00000076716_at	0.317812	0.649405	3.80881	0.000388926	0.00348549	-0.617199	ENSG00000076716	GPC4	glypican 4	2239
ENSG00000079739_at	-0.240118	2.05253	-3.80872	0.000389035	0.00348549	-0.617466	ENSG00000079739	PGM1	phosphoglucomutase 1	5236
ENSG00000189266_at	0.184358	1.79087	3.80717	0.000390925	0.00349895	-0.622086	ENSG00000189266	PNRC2	proline rich nuclear receptor coactivator 2	55629
ENSG00000143819_at	-0.332121	2.66435	-3.80547	0.000393	0.00351404	-0.627134	ENSG00000143819	EPHX1	epoxide hydrolase 1	2052
ENSG00000135917_at	-0.397702	1.88397	-3.80013	0.00039958	0.00356935	-0.642967	ENSG00000135917	SLC19A3	solute carrier family 19 member 3	80704
ENSG00000180776_at	0.199977	0.624276	3.79957	0.000400285	0.00357095	-0.644647	ENSG00000180776	ZDHHC20	zinc finger DHHC-type containing 20	253832
ENSG00000164879_at	0.877538	0.778331	3.79935	0.00040055	0.00357095	-0.645278	ENSG00000164879	CA3	carbonic anhydrase 3	761
ENSG00000105851_at	0.227955	0.454308	3.79849	0.000401631	0.00357705	-0.647848	ENSG00000105851	PIK3CG	phosphatidylinositol-4,5-bisphosphate 3-kinase catalytic subunit gamma	5294
ENSG00000163781_at	0.179613	0.859559	3.79567	0.000405166	0.00360218	-0.656201	ENSG00000163781	TOPBP1	topoisomerase (DNA) II binding protein 1	11073
ENSG00000105699_at	0.198353	0.205088	3.79561	0.00040525	0.00360218	-0.656399	ENSG00000105699	LSR	lipolysis stimulated lipoprotein receptor	51599
ENSG00000162747_at	0.287694	0.110561	3.79328	0.000408189	0.00362473	-0.663288	ENSG00000162747	FCGR3B	Fc fragment of IgG receptor IIIb	2215
ENSG00000161298_at	0.200264	0.31464	3.79259	0.000409074	0.00362595	-0.665352	ENSG00000161298	ZNF382	zinc finger protein 382	84911
ENSG00000139641_at	-0.23521	1.9367	-3.79254	0.000409128	0.00362595	-0.665479	ENSG00000139641	ESYT1	extended synaptotagmin 1	23344
ENSG00000169432_at	0.235586	0.494166	3.79192	0.000409925	0.00362944	-0.667333	ENSG00000169432	SCN9A	sodium voltage-gated channel alpha subunit 9	6335
ENSG00000143119_at	0.453458	1.22951	3.79054	0.000411681	0.00364142	-0.671406	ENSG00000143119	CD53	CD53 molecule	963
ENSG00000079335_at	0.189385	0.76515	3.78993	0.000412461	0.00364475	-0.673211	ENSG00000079335	CDC14A	cell division cycle 14A	8556
ENSG00000173744_at	-0.218566	1.8792	-3.78722	0.000415963	0.0036721	-0.681269	ENSG00000173744	AGFG1	ArfGAP with FG repeats 1	3267
ENSG00000152700_at	-0.191377	1.4539	-3.78236	0.00042229	0.00372296	-0.695657	ENSG00000152700	SAR1B	secretion associated Ras related GTPase 1B	51128
ENSG00000077585_at	0.289067	0.90142	3.78216	0.000422548	0.00372296	-0.696238	ENSG00000077585	GPR137B	G protein-coupled receptor 137B	7107
ENSG00000038274_at	0.216659	0.988785	3.78009	0.000425271	0.0037433	-0.702359	ENSG00000038274	MAT2B	methionine adenosyltransferase 2B	27430
ENSG00000170290_at	0.283524	-0.107044	3.77259	0.000435293	0.00382668	-0.724554	ENSG00000170290	SLN	sarcolipin	6588
ENSG00000100342_at	0.291704	0.752105	3.77223	0.000435781	0.00382668	-0.725621	ENSG00000100342	APOL1	apolipoprotein L1	8542
ENSG00000146281_at	0.265791	0.496218	3.77205	0.000436015	0.00382668	-0.726133	ENSG00000146281	PM20D2	peptidase M20 domain containing 2	135293
ENSG00000163931_at	-0.249028	1.62719	-3.77157	0.000436667	0.00382868	-0.727556	ENSG00000163931	TKT	transketolase	7086
ENSG00000116729_at	0.20191	1.26234	3.77125	0.00043711	0.00382884	-0.72852	ENSG00000116729	WLS	wntless Wnt ligand secretion mediator	79971
ENSG00000009950_at	-0.365725	1.28926	-3.77093	0.000437543	0.00382893	-0.729465	ENSG00000009950	MLXIPL	MLX interacting protein like	51085
ENSG00000162337_at	-0.307574	0.919308	-3.77023	0.000438483	0.00383343	-0.731508	ENSG00000162337	LRP5	LDL receptor related protein 5	4041
ENSG00000107789_at	0.187475	0.764952	3.76796	0.000441593	0.00385689	-0.738241	ENSG00000107789	MINPP1	multiple inositol-polyphosphate phosphatase 1	9562
ENSG00000131828_at	-0.240374	1.15965	-3.76429	0.000446636	0.00389717	-0.749058	ENSG00000131828	PDHA1	pyruvate dehydrogenase (lipoamide) alpha 1	5160
ENSG00000181804_at	0.253248	0.971077	3.75638	0.000457724	0.00398725	-0.772414	ENSG00000181804	SLC9A9	solute carrier family 9 member A9	285195
ENSG00000112769_at	0.268647	1.79665	3.75629	0.000457843	0.00398725	-0.772661	ENSG00000112769	LAMA4	laminin subunit alpha 4	3910
ENSG00000125810_at	-0.234156	0.622671	-3.75589	0.000458421	0.00398844	-0.773861	ENSG00000125810	CD93	CD93 molecule	22918
ENSG00000145569_at	0.212595	0.167758	3.75395	0.000461172	0.00400851	-0.779559	ENSG00000145569	FAM105A	family with sequence similarity 105 member A	54491
ENSG00000072803_at	0.168299	0.705391	3.75289	0.000462691	0.00401785	-0.782692	ENSG00000072803	FBXW11	F-box and WD repeat domain containing 11	23291
ENSG00000126457_at	0.189531	0.959149	3.74943	0.000467675	0.00405541	-0.792892	ENSG00000126457	PRMT1	protein arginine methyltransferase 1	3276
ENSG00000111052_at	-0.230283	0.316425	-3.74906	0.000468216	0.00405541	-0.793993	ENSG00000111052	LIN7A	lin-7 homolog A, crumbs cell polarity complex component	8825
ENSG00000003436_at	0.258305	1.54625	3.74895	0.000468363	0.00405541	-0.794292	ENSG00000003436	TFPI	tissue factor pathway inhibitor	7035
ENSG00000149534_at	0.247394	0.25851	3.74782	0.000470003	0.00406571	-0.797621	ENSG00000149534	MS4A2	membrane spanning 4-domains A2	2206
ENSG00000146859_at	-0.222291	0.980659	-3.7424	0.000477961	0.00412959	-0.813604	ENSG00000146859	TMEM140	transmembrane protein 140	55281
ENSG00000111450_at	0.235673	1.02225	3.74216	0.000478303	0.00412959	-0.814285	ENSG00000111450	STX2	syntaxin 2	2054
ENSG00000100097_at	-0.264997	2.74934	-3.73649	0.000486762	0.00419472	-0.830972	ENSG00000100097	LGALS1	galectin 1	3956
ENSG00000128791_at	0.168598	0.722499	3.73648	0.000486775	0.00419472	-0.830998	ENSG00000128791	TWSG1	twisted gastrulation BMP signaling modulator 1	57045
ENSG00000156469_at	0.168487	0.491805	3.73531	0.000488544	0.00420595	-0.83445	ENSG00000156469	MTERF3	mitochondrial transcription termination factor 3	51001
ENSG00000180263_at	0.176491	0.437709	3.73463	0.000489562	0.0042107	-0.836431	ENSG00000180263	FGD6	FYVE, RhoGEF and PH domain containing 6	55785
ENSG00000011201_at	0.243039	1.04562	3.73302	0.000492005	0.00422768	-0.841168	ENSG00000011201	ANOS1	anosmin 1	3730
ENSG00000173145_at	0.20771	0.333856	3.72946	0.000497441	0.00426864	-0.851625	ENSG00000173145	NOC3L	NOC3 like DNA replication regulator	64318
ENSG00000109911_at	0.14806	0.675347	3.72928	0.000497716	0.00426864	-0.852152	ENSG00000109911	ELP4	elongator acetyltransferase complex subunit 4	26610
ENSG00000198542_at	-0.277028	0.509428	-3.72707	0.000501136	0.00429389	-0.858667	ENSG00000198542	ITGBL1	integrin subunit beta like 1	9358
ENSG00000125257_at	0.167628	0.274181	3.72625	0.0005024	0.00430064	-0.861064	ENSG00000125257	ABCC4	ATP binding cassette subfamily C member 4	10257
ENSG00000204592_at	-0.207495	1.66073	-3.72534	0.000503815	0.00430867	-0.86374	ENSG00000204592	HLA-E	major histocompatibility complex, class I, E	3133
ENSG00000120738_at	1.11101	1.66041	3.72269	0.000507952	0.00433994	-0.871521	ENSG00000120738	EGR1	early growth response 1	1958
ENSG00000113319_at	-0.226477	1.39006	-3.71816	0.000515087	0.00439674	-0.884791	ENSG00000113319	RASGRF2	Ras protein specific guanine nucleotide releasing factor 2	5924
ENSG00000198799_at	0.140979	0.384794	3.71699	0.000516954	0.00440851	-0.888233	ENSG00000198799	LRIG2	leucine rich repeats and immunoglobulin like domains 2	9860
ENSG00000163359_at	-0.289668	2.12593	-3.71442	0.00052106	0.00443242	-0.895759	ENSG00000163359	COL6A3	collagen type VI alpha 3 chain	1293
ENSG00000134532_at	-0.18445	1.13692	-3.71436	0.000521156	0.00443242	-0.895933	ENSG00000134532	SOX5	SRY-box 5	6660
ENSG00000163131_at	0.509349	1.38145	3.71432	0.00052123	0.00443242	-0.896069	ENSG00000163131	CTSS	cathepsin S	1520
ENSG00000079308_at	-0.224099	1.19916	-3.71326	0.000522923	0.00444263	-0.899154	ENSG00000079308	TNS1	tensin 1	7145
ENSG00000138802_at	0.202145	1.21029	3.70914	0.0005296	0.00449513	-0.911222	ENSG00000138802	SEC24B	SEC24 homolog B, COPII coat complex component	10427
ENSG00000035403_at	-0.195619	1.64795	-3.70821	0.000531122	0.00450199	-0.913951	ENSG00000035403	VCL	vinculin	7414
ENSG00000196460_at	0.176105	0.347082	3.70804	0.000531406	0.00450199	-0.914459	ENSG00000196460	RFX8	RFX family member 8, lacking RFX DNA binding domain	731220
ENSG00000137267_at	-0.397364	0.657105	-3.70506	0.000536308	0.00453927	-0.923191	ENSG00000137267	TUBB2A	tubulin beta 2A class IIa	7280
ENSG00000072310_at	-0.293317	1.10185	-3.6993	0.000545893	0.00461607	-0.940036	ENSG00000072310	SREBF1	sterol regulatory element binding transcription factor 1	6720
ENSG00000249242_at	-0.241364	0.530536	-3.69819	0.000547749	0.00462742	-0.943262	ENSG00000249242	TMEM150C	transmembrane protein 150C	441027
ENSG00000160932_at	0.177182	0.690813	3.69751	0.000548897	0.00463279	-0.945253	ENSG00000160932	LY6E	lymphocyte antigen 6 family member E	4061
ENSG00000165097_at	0.166136	0.874794	3.69599	0.000551474	0.0046502	-0.949707	ENSG00000165097	KDM1B	lysine demethylase 1B	221656
ENSG00000073756_at	0.326744	0.175391	3.69523	0.000552767	0.00465675	-0.951933	ENSG00000073756	PTGS2	prostaglandin-endoperoxide synthase 2	5743
ENSG00000138279_at	-0.162051	1.02084	-3.69455	0.000553914	0.00465883	-0.953904	ENSG00000138279	ANXA7	annexin A7	310
ENSG00000183826_at	0.147811	0.815025	3.69448	0.000554046	0.00465883	-0.95413	ENSG00000183826	BTBD9	BTB domain containing 9	114781
ENSG00000178988_at	0.196884	0.956457	3.69286	0.000556797	0.00467593	-0.958838	ENSG00000178988	MRFAP1L1	Morf4 family associated protein 1 like 1	114932
ENSG00000162706_at	0.326069	0.36806	3.69268	0.000557115	0.00467593	-0.959381	ENSG00000162706	CADM3	cell adhesion molecule 3	57863
ENSG00000110042_at	-0.215423	0.576845	-3.69127	0.000559529	0.00468696	-0.963491	ENSG00000110042	DTX4	deltex E3 ubiquitin ligase 4	23220
ENSG00000164093_at	-0.19064	0.317794	-3.69116	0.000559724	0.00468696	-0.963822	ENSG00000164093	PITX2	paired like homeodomain 2	5308
ENSG00000170500_at	0.19788	0.45842	3.69101	0.000559986	0.00468696	-0.964267	ENSG00000170500	LONRF2	LON peptidase N-terminal domain and ring finger 2	164832
ENSG00000101343_at	0.190498	0.704289	3.6898	0.000562061	0.00469998	-0.967783	ENSG00000101343	CRNKL1	crooked neck pre-mRNA splicing factor 1	51340
ENSG00000230989_at	0.215985	1.04915	3.68787	0.000565406	0.00472357	-0.973423	ENSG00000230989	HSBP1	heat shock factor binding protein 1	3281
ENSG00000166401_at	0.256472	0.382295	3.68563	0.000569309	0.00475178	-0.979961	ENSG00000166401	SERPINB8	serpin family B member 8	5271
ENSG00000163584_at	0.219596	0.44903	3.68443	0.00057141	0.00476491	-0.983462	ENSG00000163584	RPL22L1	ribosomal protein L22 like 1	200916
ENSG00000137496_at	-0.272564	0.826491	-3.68294	0.000574029	0.00477795	-0.98781	ENSG00000137496	IL18BP	interleukin 18 binding protein	10068
ENSG00000116117_at	0.242799	0.904674	3.68244	0.000574909	0.00477795	-0.989264	ENSG00000116117	PARD3B	par-3 family cell polarity regulator beta	117583
ENSG00000163083_at	-0.315428	0.608246	-3.68233	0.00057511	0.00477795	-0.989597	ENSG00000163083	INHBB	inhibin beta B subunit	3625
ENSG00000110723_at	0.190421	0.117964	3.68209	0.000575522	0.00477795	-0.990277	ENSG00000110723	EXPH5	exophilin 5	23086
ENSG00000149930_at	-0.162674	0.508797	-3.68197	0.000575742	0.00477795	-0.99064	ENSG00000149930	TAOK2	TAO kinase 2	9344
ENSG00000095066_at	-0.240226	0.543658	-3.68174	0.000576147	0.00477795	-0.991309	ENSG00000095066	HOOK2	hook microtubule tethering protein 2	29911
ENSG00000196776_at	0.275942	1.26344	3.68045	0.000578431	0.00479249	-0.995069	ENSG00000196776	CD47	CD47 molecule	961
ENSG00000204482_at	0.191764	0.344642	3.67811	0.000582599	0.0048226	-1.00189	ENSG00000204482	LST1	leukocyte specific transcript 1	7940
ENSG00000108950_at	0.189422	0.232349	3.67697	0.000584644	0.00483509	-1.00522	ENSG00000108950	FAM20A	FAM20A, golgi associated secretory pathway pseudokinase	54757
ENSG00000180357_at	0.187293	1.11588	3.67501	0.000588166	0.00485977	-1.01093	ENSG00000180357	ZNF609	zinc finger protein 609	23060
ENSG00000090776_at	-0.252315	0.761572	-3.6741	0.000589802	0.00486883	-1.01357	ENSG00000090776	EFNB1	ephrin B1	1947
ENSG00000120278_at	-0.326161	1.05223	-3.67284	0.000592091	0.00488327	-1.01725	ENSG00000120278	PLEKHG1	pleckstrin homology and RhoGEF domain containing G1	57480
ENSG00000111912_at	0.235867	0.890031	3.66923	0.000598673	0.00493304	-1.02775	ENSG00000111912	NCOA7	nuclear receptor coactivator 7	135112
ENSG00000183291_at	0.183153	1.77852	3.66819	0.000600583	0.00494427	-1.03078	ENSG00000183291	SELENOF	selenoprotein F	9403
ENSG00000152583_at	-0.207356	3.08283	-3.66757	0.000601725	0.00494916	-1.03258	ENSG00000152583	SPARCL1	SPARC like 1	8404
ENSG00000155324_at	0.196296	0.44349	3.66528	0.000605969	0.00497953	-1.03926	ENSG00000155324	GRAMD3	GRAM domain containing 3	65983
ENSG00000066294_at	0.293922	0.640462	3.66438	0.000607645	0.00498877	-1.04188	ENSG00000066294	CD84	CD84 molecule	8832
ENSG00000104611_at	0.2224	0.197098	3.66272	0.00061074	0.00500962	-1.04671	ENSG00000104611	SH2D4A	SH2 domain containing 4A	63898
ENSG00000101911_at	0.211921	0.979275	3.65993	0.000615971	0.00504794	-1.05481	ENSG00000101911	PRPS2	phosphoribosyl pyrophosphate synthetase 2	5634
ENSG00000213088_at	-0.446702	1.06357	-3.6583	0.000619056	0.00506862	-1.05955	ENSG00000213088	ACKR1	atypical chemokine receptor 1 (Duffy blood group)	2532
ENSG00000131149_at	-0.180465	1.27182	-3.65336	0.000628476	0.0051411	-1.07389	ENSG00000131149	GSE1	Gse1 coiled-coil protein	23199
ENSG00000138135_at	0.323409	0.27451	3.65285	0.000629461	0.00514449	-1.07538	ENSG00000138135	CH25H	cholesterol 25-hydroxylase	9023
ENSG00000164631_at	0.196411	0.715521	3.6514	0.000632254	0.00516265	-1.07958	ENSG00000164631	ZNF12	zinc finger protein 12	7559
ENSG00000095203_at	-0.388311	1.86559	-3.65075	0.000633508	0.00516822	-1.08147	ENSG00000095203	EPB41L4B	erythrocyte membrane protein band 4.1 like 4B	54566
ENSG00000128590_at	0.1975	0.682582	3.648	0.000638855	0.00520713	-1.08945	ENSG00000128590	DNAJB9	DnaJ heat shock protein family (Hsp40) member B9	4189
ENSG00000113140_at	-0.34431	3.3416	-3.64589	0.000642984	0.00523606	-1.09556	ENSG00000113140	SPARC	secreted protein acidic and cysteine rich	6678
ENSG00000171858_at	0.251556	2.00717	3.64393	0.000646859	0.00526287	-1.10126	ENSG00000171858	RPS21	ribosomal protein S21	6227
ENSG00000137936_at	0.194329	0.574782	3.64309	0.000648519	0.00527162	-1.1037	ENSG00000137936	BCAR3	breast cancer anti-estrogen resistance 3	8412
ENSG00000165949_at	-0.204025	1.3062	-3.64223	0.000650222	0.00528072	-1.10619	ENSG00000165949	IFI27	interferon alpha inducible protein 27	3429
ENSG00000177426_at	0.209542	1.15182	3.63963	0.000655408	0.00531805	-1.11373	ENSG00000177426	TGIF1	TGFB induced factor homeobox 1	7050
ENSG00000100055_at	0.316944	0.594782	3.63794	0.000658792	0.00534071	-1.11862	ENSG00000100055	CYTH4	cytohesin 4	27128
ENSG00000164062_at	0.16418	0.38055	3.6359	0.000662899	0.00536919	-1.12451	ENSG00000164062	APEH	acylaminoacyl-peptide hydrolase	327
ENSG00000137491_at	0.422	1.16079	3.63337	0.000668031	0.0054059	-1.13183	ENSG00000137491	SLCO2B1	solute carrier organic anion transporter family member 2B1	11309
ENSG00000181163_at	0.22003	1.04728	3.63235	0.000670123	0.00541798	-1.1348	ENSG00000181163	NPM1	nucleophosmin	4869
ENSG00000165124_at	0.355906	2.02806	3.63131	0.000672238	0.00543022	-1.13779	ENSG00000165124	SVEP1	sushi, von Willebrand factor type A, EGF and pentraxin domain containing 1	79987
ENSG00000178568_at	0.228397	0.446518	3.62801	0.000679044	0.00548029	-1.14735	ENSG00000178568	ERBB4	erb-b2 receptor tyrosine kinase 4	2066
ENSG00000162998_at	0.337422	0.965777	3.62756	0.00067997	0.00548287	-1.14864	ENSG00000162998	FRZB	frizzled-related protein	2487
ENSG00000124749_at	0.164048	-0.131327	3.62582	0.000683586	0.0055071	-1.15367	ENSG00000124749	COL21A1	collagen type XXI alpha 1 chain	81578
ENSG00000198792_at	-0.28062	1.22688	-3.62383	0.000687758	0.00553578	-1.15945	ENSG00000198792	TMEM184B	transmembrane protein 184B	25829
ENSG00000074266_at	0.182044	0.366023	3.62349	0.00068846	0.0055365	-1.16042	ENSG00000074266	EED	embryonic ectoderm development	8726
ENSG00000187546_at	-0.234617	0.573967	-3.62307	0.000689336	0.0055386	-1.16162	ENSG00000187546	AGMO	alkylglycerol monooxygenase	392636
ENSG00000111341_at	0.418311	2.60304	3.62199	0.000691606	0.00555172	-1.16474	ENSG00000111341	MGP	matrix Gla protein	4256
ENSG00000075884_at	0.245099	0.857793	3.62171	0.000692197	0.00555172	-1.16555	ENSG00000075884	ARHGAP15	Rho GTPase activating protein 15	55843
ENSG00000039560_at	0.173912	0.576317	3.62121	0.00069325	0.00555523	-1.16699	ENSG00000039560	RAI14	retinoic acid induced 14	26064
ENSG00000141101_at	0.194876	0.692574	3.62084	0.00069405	0.00555671	-1.16809	ENSG00000141101	NOB1	NIN1/PSMD8 binding protein 1 homolog	28987
ENSG00000131462_at	-0.184529	1.46985	-3.61452	0.000707531	0.00565962	-1.18634	ENSG00000131462	TUBG1	tubulin gamma 1	7283
ENSG00000115295_at	0.265235	0.942839	3.61334	0.000710058	0.00567481	-1.18972	ENSG00000115295	CLIP4	CAP-Gly domain containing linker protein family member 4	79745
ENSG00000152133_at	-0.234078	1.29698	-3.6111	0.000714919	0.00570861	-1.19619	ENSG00000152133	GPATCH11	G-patch domain containing 11	253635
ENSG00000131634_at	-0.216147	0.611647	-3.61047	0.000716299	0.00571457	-1.19802	ENSG00000131634	TMEM204	transmembrane protein 204	79652
ENSG00000137269_at	0.228489	0.381692	3.61012	0.000717054	0.00571555	-1.19902	ENSG00000137269	LRRC1	leucine rich repeat containing 1	55227
ENSG00000050165_at	0.23018	0.212349	3.60675	0.000724443	0.00576935	-1.20874	ENSG00000050165	DKK3	dickkopf WNT signaling pathway inhibitor 3	27122
ENSG00000149925_at	-0.267292	2.79698	-3.5985	0.000742833	0.00590858	-1.23251	ENSG00000149925	ALDOA	aldolase, fructose-bisphosphate A	226
ENSG00000178719_at	-0.182533	1.83887	-3.59832	0.000743234	0.00590858	-1.23302	ENSG00000178719	GRINA	glutamate ionotropic receptor NMDA type subunit associated protein 1	2907
ENSG00000123338_at	0.316069	0.65141	3.59535	0.000749956	0.00595677	-1.24155	ENSG00000123338	NCKAP1L	NCK associated protein 1 like	3071
ENSG00000152527_at	0.278393	0.772391	3.59315	0.000754995	0.00599153	-1.2479	ENSG00000152527	PLEKHH2	pleckstrin homology, MyTH4 and FERM domain containing H2	130271
ENSG00000162704_at	0.227861	1.03239	3.59081	0.000760363	0.00602883	-1.25461	ENSG00000162704	ARPC5	actin related protein 2/3 complex subunit 5	10092
ENSG00000137968_at	0.215581	0.129323	3.58836	0.000766043	0.00606854	-1.26167	ENSG00000137968	SLC44A5	solute carrier family 44 member 5	204962
ENSG00000086061_at	0.269143	1.52206	3.58625	0.00077094	0.00610198	-1.26771	ENSG00000086061	DNAJA1	DnaJ heat shock protein family (Hsp40) member A1	3301
ENSG00000172139_at	0.208898	0.0955244	3.58537	0.000773002	0.00610827	-1.27024	ENSG00000172139	SLC9C1	solute carrier family 9 member C1	285335
ENSG00000149177_at	0.213971	0.377898	3.58534	0.000773087	0.00610827	-1.27034	ENSG00000149177	PTPRJ	protein tyrosine phosphatase, receptor type J	5795
ENSG00000162739_at	0.201575	0.153445	3.58245	0.000779873	0.00615649	-1.27862	ENSG00000162739	SLAMF6	SLAM family member 6	114836
ENSG00000109171_at	-0.160515	2.23369	-3.58126	0.000782706	0.00617346	-1.28206	ENSG00000109171	SLAIN2	SLAIN motif family member 2	57606
ENSG00000110934_at	0.266171	0.558652	3.58084	0.000783705	0.00617595	-1.28327	ENSG00000110934	BIN2	bridging integrator 2	51411
ENSG00000119048_at	0.148979	1.40417	3.58004	0.00078559	0.00618541	-1.28555	ENSG00000119048	UBE2B	ubiquitin conjugating enzyme E2 B	7320
ENSG00000134070_at	-0.229632	0.217393	-3.57891	0.0007883	0.00620134	-1.28881	ENSG00000134070	IRAK2	interleukin 1 receptor associated kinase 2	3656
ENSG00000151632_at	-0.356925	2.23402	-3.57804	0.000790358	0.00621212	-1.29128	ENSG00000151632	AKR1C2	aldo-keto reductase family 1 member C2	1646
ENSG00000172348_at	-0.289706	0.990619	-3.57612	0.000794965	0.00624289	-1.29678	ENSG00000172348	RCAN2	regulator of calcineurin 2	10231
ENSG00000177119_at	-0.224971	2.7486	-3.57491	0.000797903	0.00626053	-1.30028	ENSG00000177119	ANO6	anoctamin 6	196527
ENSG00000046651_at	0.230483	0.796415	3.57133	0.000806573	0.00632305	-1.31052	ENSG00000046651	OFD1	OFD1, centriole and centriolar satellite protein	8481
ENSG00000180901_at	0.163147	0.656182	3.57063	0.000808288	0.006331	-1.31253	ENSG00000180901	KCTD2	potassium channel tetramerization domain containing 2	23510
ENSG00000155016_at	0.20801	0.737293	3.56948	0.000811101	0.00634753	-1.31582	ENSG00000155016	CYP2U1	cytochrome P450 family 2 subfamily U member 1	113612
ENSG00000085276_at	-0.271087	1.06809	-3.56585	0.000820058	0.00641207	-1.32622	ENSG00000085276	MECOM	MDS1 and EVI1 complex locus	2122
ENSG00000205413_at	0.229201	0.625618	3.56463	0.00082309	0.00643021	-1.32972	ENSG00000205413	SAMD9	sterile alpha motif domain containing 9	54809
ENSG00000256525_at	0.191448	0.381265	3.56371	0.000825389	0.00644126	-1.33236	ENSG00000256525	POLG2	DNA polymerase gamma 2, accessory subunit	11232
ENSG00000163214_at	0.157002	0.525308	3.56349	0.000825931	0.00644126	-1.33298	ENSG00000163214	DHX57	DExH-box helicase 57	90957
ENSG00000111880_at	0.154237	0.878942	3.56279	0.000827681	0.00644934	-1.33498	ENSG00000111880	RNGTT	RNA guanylyltransferase and 5'-phosphatase	8732
ENSG00000166734_at	0.228806	0.792601	3.56237	0.000828743	0.00645205	-1.3362	ENSG00000166734	CASC4	cancer susceptibility 4	113201
ENSG00000011028_at	0.202559	0.690867	3.55879	0.000837744	0.0065139	-1.34643	ENSG00000011028	MRC2	mannose receptor C type 2	9902
ENSG00000140682_at	-0.189308	1.09852	-3.55856	0.000838325	0.0065139	-1.34708	ENSG00000140682	TGFB1I1	transforming growth factor beta 1 induced transcript 1	7041
ENSG00000112303_at	0.255675	0.167919	3.55835	0.000838852	0.0065139	-1.34768	ENSG00000112303	VNN2	vanin 2	8875
ENSG00000115425_at	-0.275635	1.39501	-3.55763	0.000840693	0.00652259	-1.34975	ENSG00000115425	PECR	peroxisomal trans-2-enoyl-CoA reductase	55825
ENSG00000187239_at	0.200247	1.09619	3.55535	0.000846483	0.00655681	-1.35625	ENSG00000187239	FNBP1	formin binding protein 1	23048
ENSG00000181929_at	-0.128931	1.89443	-3.55533	0.000846555	0.00655681	-1.35633	ENSG00000181929	PRKAG1	protein kinase AMP-activated non-catalytic subunit gamma 1	5571
ENSG00000172243_at	0.359119	0.488898	3.55428	0.000849222	0.00657183	-1.35931	ENSG00000172243	CLEC7A	C-type lectin domain containing 7A	64581
ENSG00000163399_at	0.219426	0.570784	3.55352	0.000851176	0.00658131	-1.36149	ENSG00000163399	ATP1A1	ATPase Na+/K+ transporting subunit alpha 1	476
ENSG00000150961_at	0.270427	1.09436	3.55294	0.000852681	0.0065873	-1.36316	ENSG00000150961	SEC24D	SEC24 homolog D, COPII coat complex component	9871
ENSG00000174697_at	-0.731176	1.73045	-3.55097	0.000857749	0.00662079	-1.36877	ENSG00000174697	LEP	leptin	3952
ENSG00000130653_at	-0.176848	0.682628	-3.55037	0.000859315	0.00662612	-1.3705	ENSG00000130653	PNPLA7	patatin like phospholipase domain containing 7	375775
ENSG00000044574_at	0.204114	1.67453	3.54986	0.000860624	0.00662612	-1.37194	ENSG00000044574	HSPA5	heat shock protein family A (Hsp70) member 5	3309
ENSG00000174547_at	0.166595	0.408725	3.54986	0.000860639	0.00662612	-1.37195	ENSG00000174547	MRPL11	mitochondrial ribosomal protein L11	65003
ENSG00000197958_at	0.248133	1.36497	3.54801	0.000865464	0.00665759	-1.37725	ENSG00000197958	RPL12	ribosomal protein L12	6136
ENSG00000095739_at	0.15904	0.0439164	3.54671	0.000868847	0.00667792	-1.38094	ENSG00000095739	BAMBI	BMP and activin membrane bound inhibitor	25805
ENSG00000171223_at	0.612413	0.468951	3.54592	0.000870926	0.0066882	-1.3832	ENSG00000171223	JUNB	JunB proto-oncogene, AP-1 transcription factor subunit	3726
ENSG00000067208_at	0.219882	1.04501	3.54555	0.000871886	0.00668989	-1.38424	ENSG00000067208	EVI5	ecotropic viral integration site 5	7813
ENSG00000136158_at	0.181651	0.737902	3.54367	0.000876864	0.00672237	-1.38963	ENSG00000136158	SPRY2	sprouty RTK signaling antagonist 2	10253
ENSG00000186352_at	0.176615	0.625862	3.54286	0.000878991	0.00673172	-1.39192	ENSG00000186352	ANKRD37	ankyrin repeat domain 37	353322
ENSG00000152402_at	-0.216832	0.575526	-3.54264	0.000879573	0.00673172	-1.39255	ENSG00000152402	GUCY1A2	guanylate cyclase 1 soluble subunit alpha 2	2977
ENSG00000164683_at	-0.268136	0.902371	-3.54135	0.000883012	0.00675231	-1.39624	ENSG00000164683	HEY1	hes related family bHLH transcription factor with YRPW motif 1	23462
ENSG00000151365_at	-0.451138	2.60479	-3.54052	0.000885208	0.00676338	-1.39859	ENSG00000151365	THRSP	thyroid hormone responsive	7069
ENSG00000122877_at	0.325892	0.346532	3.53952	0.000887877	0.00677803	-1.40144	ENSG00000122877	EGR2	early growth response 2	1959
ENSG00000188732_at	0.163371	0.113463	3.53873	0.000890001	0.00678851	-1.4037	ENSG00000188732	FAM221A	family with sequence similarity 221 member A	340277
ENSG00000147400_at	0.234275	1.4461	3.53452	0.000901362	0.00686937	-1.41571	ENSG00000147400	CETN2	centrin 2	1069
ENSG00000145990_at	-0.200276	0.496089	-3.53162	0.000909248	0.00691807	-1.42395	ENSG00000145990	GFOD1	glucose-fructose oxidoreductase domain containing 1	54438
ENSG00000163191_at	-0.383838	2.80944	-3.53161	0.000909284	0.00691807	-1.42399	ENSG00000163191	S100A11	S100 calcium binding protein A11	6282
ENSG00000128284_at	-0.219148	0.94927	-3.5286	0.000917565	0.00697519	-1.43256	ENSG00000128284	APOL3	apolipoprotein L3	80833
ENSG00000116260_at	0.196615	0.613331	3.52748	0.000920643	0.0069927	-1.43573	ENSG00000116260	QSOX1	quiescin sulfhydryl oxidase 1	5768
ENSG00000186868_at	-0.170966	0.532424	-3.52635	0.0009238	0.00701079	-1.43897	ENSG00000186868	MAPT	microtubule associated protein tau	4137
ENSG00000123349_at	0.187487	2.17112	3.52371	0.000931152	0.00706065	-1.44647	ENSG00000123349	PFDN5	prefoldin subunit 5	5204
ENSG00000127720_at	0.181713	0.370003	3.51886	0.00094482	0.00715295	-1.46025	ENSG00000127720	METTL25	methyltransferase like 25	84190
ENSG00000108691_at	0.613441	1.20945	3.51883	0.000944909	0.00715295	-1.46034	ENSG00000108691	CCL2	C-C motif chemokine ligand 2	6347
ENSG00000151702_at	-0.214068	1.26511	-3.51749	0.000948721	0.0071758	-1.46414	ENSG00000151702	FLI1	Fli-1 proto-oncogene, ETS transcription factor	2313
ENSG00000125814_at	0.167152	0.426987	3.51631	0.000952077	0.00717964	-1.46748	ENSG00000125814	NAPB	NSF attachment protein beta	63908
ENSG00000169083_at	-0.213882	0.789833	-3.5162	0.000952412	0.00717964	-1.46781	ENSG00000169083	AR	androgen receptor	367
ENSG00000109586_at	0.152555	0.26018	3.51602	0.000952907	0.00717964	-1.46831	ENSG00000109586	GALNT7	polypeptide N-acetylgalactosaminyltransferase 7	51809
ENSG00000103657_at	-0.14487	0.589878	-3.51589	0.0009533	0.00717964	-1.4687	ENSG00000103657	HERC1	HECT and RLD domain containing E3 ubiquitin protein ligase family member 1	8925
ENSG00000165312_at	0.189069	0.441587	3.51587	0.000953332	0.00717964	-1.46873	ENSG00000165312	OTUD1	OTU deubiquitinase 1	220213
ENSG00000163617_at	0.178906	0.290709	3.51564	0.000954	0.00717964	-1.46939	ENSG00000163617	CCDC191	coiled-coil domain containing 191	57577
ENSG00000149577_at	-0.213125	1.55244	-3.5123	0.000963628	0.00724607	-1.47888	ENSG00000149577	SIDT2	SID1 transmembrane family member 2	51092
ENSG00000167676_at	-0.440476	1.67589	-3.51157	0.000965732	0.00725098	-1.48095	ENSG00000167676	PLIN4	perilipin 4	729359
ENSG00000141655_at	0.187266	0.226978	3.5115	0.000965926	0.00725098	-1.48114	ENSG00000141655	TNFRSF11A	TNF receptor superfamily member 11a	8792
ENSG00000104213_at	0.358459	1.21219	3.51124	0.00096669	0.00725098	-1.48188	ENSG00000104213	PDGFRL	platelet derived growth factor receptor like	5157
ENSG00000173208_at	-0.34392	1.20173	-3.50868	0.00097414	0.0073008	-1.48914	ENSG00000173208	ABCD2	ATP binding cassette subfamily D member 2	225
ENSG00000084092_at	0.205965	0.980028	3.50688	0.000979426	0.00732756	-1.49426	ENSG00000084092	NOA1	nitric oxide associated 1	84273
ENSG00000175356_at	-0.329354	0.690778	-3.50664	0.000980125	0.00732756	-1.49493	ENSG00000175356	SCUBE2	signal peptide, CUB domain and EGF like domain containing 2	57758
ENSG00000094916_at	0.151824	1.28644	3.50646	0.000980659	0.00732756	-1.49545	ENSG00000094916	CBX5	chromobox 5	23468
ENSG00000130755_at	-0.212264	1.70666	-3.50636	0.000980957	0.00732756	-1.49573	ENSG00000130755	GMFG	glia maturation factor gamma	9535
ENSG00000225377_at	0.15858	0.397591	3.50495	0.000985098	0.00734852	-1.49972	ENSG00000225377	NA	NA	NA
ENSG00000171016_at	0.169674	0.303591	3.50485	0.00098539	0.00734852	-1.5	ENSG00000171016	PYGO1	pygopus family PHD finger 1	26108
ENSG00000123728_at	0.164137	0.838539	3.50455	0.000986296	0.0073492	-1.50087	ENSG00000123728	RAP2C	RAP2C, member of RAS oncogene family	57826
ENSG00000148730_at	-0.241596	3.09354	-3.50405	0.000987755	0.00735401	-1.50226	ENSG00000148730	EIF4EBP2	eukaryotic translation initiation factor 4E binding protein 2	1979
ENSG00000189320_at	0.2088	0.288309	3.49956	0.00100116	0.00744767	-1.515	ENSG00000189320	FAM180A	family with sequence similarity 180 member A	389558
ENSG00000176788_at	0.200535	0.501524	3.49742	0.0010076	0.0074894	-1.52106	ENSG00000176788	BASP1	brain abundant membrane attached signal protein 1	10409
ENSG00000171533_at	0.157413	0.354411	3.49705	0.00100871	0.00749153	-1.52211	ENSG00000171533	MAP6	microtubule associated protein 6	4135
ENSG00000073849_at	0.188984	0.666445	3.49645	0.00101052	0.00749878	-1.5238	ENSG00000073849	ST6GAL1	ST6 beta-galactoside alpha-2,6-sialyltransferase 1	6480
ENSG00000213366_at	0.19094	0.308199	3.49585	0.00101233	0.00750601	-1.52549	ENSG00000213366	GSTM2	glutathione S-transferase mu 2	2946
ENSG00000185238_at	0.201696	0.596651	3.49507	0.0010147	0.00751449	-1.5277	ENSG00000185238	PRMT3	protein arginine methyltransferase 3	10196
ENSG00000088930_at	0.146644	1.38588	3.49469	0.00101585	0.00751449	-1.52877	ENSG00000088930	XRN2	5'-3' exoribonuclease 2	22803
ENSG00000160712_at	0.181958	0.507176	3.49465	0.00101597	0.00751449	-1.52888	ENSG00000160712	IL6R	interleukin 6 receptor	3570
ENSG00000073712_at	-0.167162	2.21551	-3.49414	0.00101754	0.00751973	-1.53034	ENSG00000073712	FERMT2	fermitin family member 2	10979
ENSG00000137486_at	-0.179131	1.57843	-3.49362	0.00101912	0.00751973	-1.5318	ENSG00000137486	ARRB1	arrestin beta 1	408
ENSG00000165338_at	0.163191	0.473508	3.4936	0.00101917	0.00751973	-1.53185	ENSG00000165338	HECTD2	HECT domain E3 ubiquitin protein ligase 2	143279
ENSG00000105996_at	0.181414	0.255618	3.49026	0.0010294	0.00758902	-1.54129	ENSG00000105996	HOXA2	homeobox A2	3199
ENSG00000077274_at	0.223759	0.0603923	3.48901	0.00103327	0.00761134	-1.54484	ENSG00000077274	CAPN6	calpain 6	827
ENSG00000130147_at	0.217781	0.781231	3.48826	0.00103559	0.0076222	-1.54695	ENSG00000130147	SH3BP4	SH3 domain binding protein 4	23677
ENSG00000060237_at	-0.178981	1.82965	-3.4872	0.00103888	0.00764018	-1.54995	ENSG00000060237	WNK1	WNK lysine deficient protein kinase 1	65125
ENSG00000155729_at	0.177249	0.958708	3.4865	0.00104107	0.00765003	-1.55194	ENSG00000155729	KCTD18	potassium channel tetramerization domain containing 18	130535
ENSG00000172901_at	-0.31166	0.994244	-3.4807	0.00105926	0.0077774	-1.5683	ENSG00000172901	LVRN	laeverin	206338
ENSG00000184811_at	-0.28283	1.84881	-3.48006	0.00106128	0.00778591	-1.5701	ENSG00000184811	TUSC5	tumor suppressor candidate 5	286753
ENSG00000113805_at	-0.164342	0.206846	-3.47973	0.00106235	0.00778739	-1.57105	ENSG00000113805	CNTN3	contactin 3	5067
ENSG00000135951_at	0.190311	0.466853	3.47689	0.0010714	0.00784737	-1.57906	ENSG00000135951	TSGA10	testis specific 10	80705
ENSG00000110876_at	0.269758	0.570483	3.47643	0.00107288	0.00785188	-1.58037	ENSG00000110876	SELPLG	selectin P ligand	6404
ENSG00000181744_at	0.207924	0.767622	3.47203	0.00108707	0.00794923	-1.59277	ENSG00000181744	C3orf58	chromosome 3 open reading frame 58	205428
ENSG00000135541_at	0.205247	0.743184	3.47108	0.00109015	0.00796536	-1.59545	ENSG00000135541	AHI1	Abelson helper integration site 1	54806
ENSG00000170485_at	0.194758	0.605082	3.47063	0.0010916	0.00796948	-1.5967	ENSG00000170485	NPAS2	neuronal PAS domain protein 2	4862
ENSG00000069702_at	-0.203737	2.2459	-3.46937	0.00109573	0.00799315	-1.60026	ENSG00000069702	TGFBR3	transforming growth factor beta receptor 3	7049
ENSG00000065833_at	-0.487806	1.96784	-3.4667	0.00110448	0.0080505	-1.60778	ENSG00000065833	ME1	malic enzyme 1	4199
ENSG00000134291_at	0.150132	0.687584	3.4646	0.00111143	0.00809464	-1.6137	ENSG00000134291	TMEM106C	transmembrane protein 106C	79022
ENSG00000069493_at	0.237775	0.821776	3.46182	0.00112068	0.00815539	-1.62152	ENSG00000069493	CLEC2D	C-type lectin domain family 2 member D	29121
ENSG00000198467_at	0.307067	1.00731	3.45841	0.00113213	0.00823208	-1.63111	ENSG00000198467	TPM2	tropomyosin 2 (beta)	7169
ENSG00000109113_at	0.207989	0.46492	3.45769	0.00113456	0.0082431	-1.63313	ENSG00000109113	RAB34	RAB34, member RAS oncogene family	83871
ENSG00000088888_at	-0.160047	1.106	-3.45664	0.0011381	0.00826221	-1.63608	ENSG00000088888	MAVS	mitochondrial antiviral signaling protein	57506
ENSG00000107779_at	0.165982	1.67469	3.45591	0.00114057	0.00827258	-1.63813	ENSG00000107779	BMPR1A	bone morphogenetic protein receptor type 1A	657
ENSG00000149179_at	0.16427	0.306459	3.45568	0.00114136	0.00827258	-1.63878	ENSG00000149179	C11orf49	chromosome 11 open reading frame 49	79096
ENSG00000117597_at	0.177225	0.737814	3.45497	0.00114376	0.00828325	-1.64076	ENSG00000117597	DIEXF	digestive organ expansion factor homolog (zebrafish)	27042
ENSG00000159086_at	0.170926	0.517428	3.45471	0.00114467	0.00828325	-1.64151	ENSG00000159086	PAXBP1	PAX3 and PAX7 binding protein 1	94104
ENSG00000133083_at	-0.284529	0.997259	-3.45226	0.00115302	0.00833702	-1.64837	ENSG00000133083	DCLK1	doublecortin like kinase 1	9201
ENSG00000147168_at	0.343935	0.670208	3.45146	0.00115577	0.00835022	-1.65062	ENSG00000147168	IL2RG	interleukin 2 receptor subunit gamma	3561
ENSG00000068697_at	-0.179094	3.06396	-3.44762	0.00116908	0.00843962	-1.66142	ENSG00000068697	LAPTM4A	lysosomal protein transmembrane 4 alpha	9741
ENSG00000139826_at	0.1788	0.77475	3.44649	0.001173	0.00846115	-1.66458	ENSG00000139826	ABHD13	abhydrolase domain containing 13	84945
ENSG00000277203_at	-0.22298	1.97736	-3.44526	0.00117728	0.00848527	-1.66802	ENSG00000277203	F8A1	coagulation factor VIII-associated 1	8263
ENSG00000173200_at	0.187414	0.300327	3.44464	0.00117946	0.00849419	-1.66976	ENSG00000173200	PARP15	poly(ADP-ribose) polymerase family member 15	165631
ENSG00000151474_at	-0.186238	1.79937	-3.4439	0.00118207	0.00850429	-1.67184	ENSG00000151474	FRMD4A	FERM domain containing 4A	55691
ENSG00000147010_at	-0.198659	1.39986	-3.44371	0.00118275	0.00850429	-1.67239	ENSG00000147010	SH3KBP1	SH3 domain containing kinase binding protein 1	30011
ENSG00000125740_at	0.840533	0.778609	3.44117	0.00119171	0.00855292	-1.6795	ENSG00000125740	FOSB	FosB proto-oncogene, AP-1 transcription factor subunit	2354
ENSG00000125629_at	0.175973	0.466399	3.44114	0.0011918	0.00855292	-1.67958	ENSG00000125629	INSIG2	insulin induced gene 2	51141
ENSG00000125676_at	0.164866	0.605142	3.44099	0.00119235	0.00855292	-1.68001	ENSG00000125676	THOC2	THO complex 2	57187
ENSG00000180398_at	0.179937	0.899603	3.43985	0.00119639	0.0085751	-1.68321	ENSG00000180398	MCFD2	multiple coagulation factor deficiency 2	90411
ENSG00000128000_at	0.188838	0.5984	3.43888	0.00119982	0.00858501	-1.68591	ENSG00000128000	ZNF780B	zinc finger protein 780B	163131
ENSG00000118503_at	0.4176	1.26274	3.43871	0.00120045	0.00858501	-1.6864	ENSG00000118503	TNFAIP3	TNF alpha induced protein 3	7128
ENSG00000119139_at	-0.155415	0.624112	-3.43866	0.00120063	0.00858501	-1.68654	ENSG00000119139	TJP2	tight junction protein 2	9414
ENSG00000105072_at	0.129629	0.395987	3.43764	0.00120426	0.00860415	-1.68939	ENSG00000105072	C19orf44	chromosome 19 open reading frame 44	84167
ENSG00000101445_at	-0.247163	0.907316	-3.43518	0.00121311	0.00866053	-1.69629	ENSG00000101445	PPP1R16B	protein phosphatase 1 regulatory subunit 16B	26051
ENSG00000203880_at	0.217898	1.01731	3.43458	0.00121525	0.00866899	-1.69796	ENSG00000203880	PCMTD2	protein-L-isoaspartate (D-aspartate) O-methyltransferase domain containing 2	55251
ENSG00000187955_at	0.325361	1.29234	3.4332	0.00122026	0.00869785	-1.70184	ENSG00000187955	COL14A1	collagen type XIV alpha 1 chain	7373
ENSG00000204301_at	-0.216492	0.643059	-3.43015	0.00123134	0.00876787	-1.71036	ENSG00000204301	NOTCH4	notch 4	4855
ENSG00000069966_at	0.183304	0.297122	3.42996	0.00123203	0.00876787	-1.71088	ENSG00000069966	GNB5	G protein subunit beta 5	10681
ENSG00000181092_at	-0.359441	3.50973	-3.42933	0.00123434	0.00877743	-1.71265	ENSG00000181092	ADIPOQ	adiponectin, C1Q and collagen domain containing	9370
ENSG00000133030_at	-0.111522	1.07948	-3.42826	0.00123825	0.00879831	-1.71564	ENSG00000133030	MPRIP	myosin phosphatase Rho interacting protein	23164
ENSG00000085117_at	-0.176897	0.504465	-3.42773	0.0012402	0.00880519	-1.71711	ENSG00000085117	CD82	CD82 molecule	3732
ENSG00000154153_at	0.18015	0.621881	3.42601	0.00124655	0.00884337	-1.72193	ENSG00000154153	RETREG1	reticulophagy regulator 1	54463
ENSG00000102471_at	0.169762	0.546221	3.42455	0.00125196	0.00887477	-1.72602	ENSG00000102471	NDFIP2	Nedd4 family interacting protein 2	54602
ENSG00000196549_at	-0.37421	1.26539	-3.42317	0.00125711	0.00890429	-1.72989	ENSG00000196549	MME	membrane metalloendopeptidase	4311
ENSG00000106991_at	-0.395635	3.01124	-3.4221	0.00126107	0.00892067	-1.73285	ENSG00000106991	ENG	endoglin	2022
ENSG00000172724_at	-0.232298	0.216594	-3.42202	0.0012614	0.00892067	-1.7331	ENSG00000172724	CCL19	C-C motif chemokine ligand 19	6363
ENSG00000117122_at	0.173798	0.322963	3.41761	0.00127798	0.00903083	-1.7454	ENSG00000117122	MFAP2	microfibrillar associated protein 2	4237
ENSG00000161217_at	-0.14688	1.48141	-3.41705	0.00128008	0.00903593	-1.74696	ENSG00000161217	PCYT1A	phosphate cytidylyltransferase 1, choline, alpha	5130
ENSG00000140848_at	-0.264706	1.17502	-3.41688	0.00128076	0.00903593	-1.74745	ENSG00000140848	CPNE2	copine 2	221184
ENSG00000134470_at	-0.157682	0.99558	-3.41663	0.0012817	0.00903593	-1.74814	ENSG00000134470	IL15RA	interleukin 15 receptor subunit alpha	3601
ENSG00000081237_at	0.368653	1.2551	3.41633	0.00128282	0.00903675	-1.74896	ENSG00000081237	PTPRC	protein tyrosine phosphatase, receptor type C	5788
ENSG00000112210_at	0.205799	0.630941	3.41437	0.00129029	0.00908229	-1.75444	ENSG00000112210	RAB23	RAB23, member RAS oncogene family	51715
ENSG00000246705_at	-0.190407	0.748338	-3.41404	0.00129156	0.00908414	-1.75536	ENSG00000246705	H2AFJ	H2A histone family member J	55766
ENSG00000140945_at	-0.200086	0.638341	-3.41275	0.00129652	0.00911194	-1.75898	ENSG00000140945	CDH13	cadherin 13	1012
ENSG00000164066_at	0.176821	0.371881	3.41208	0.00129906	0.00912272	-1.76082	ENSG00000164066	INTU	inturned planar cell polarity protein	27152
ENSG00000234465_at	0.216155	0.445351	3.41124	0.00130229	0.00913519	-1.76316	ENSG00000234465	PINLYP	phospholipase A2 inhibitor and LY6/PLAUR domain containing	390940
ENSG00000008394_at	-0.30526	2.53328	-3.4111	0.00130286	0.00913519	-1.76358	ENSG00000008394	MGST1	microsomal glutathione S-transferase 1	4257
ENSG00000182578_at	0.324279	1.11571	3.41059	0.00130481	0.00914175	-1.76498	ENSG00000182578	CSF1R	colony stimulating factor 1 receptor	1436
ENSG00000160194_at	-0.195321	1.55356	-3.40893	0.00131125	0.00917974	-1.76962	ENSG00000160194	NDUFV3	NADH:ubiquinone oxidoreductase subunit V3	4731
ENSG00000169184_at	0.21733	0.342697	3.40731	0.00131755	0.00921671	-1.77414	ENSG00000169184	MN1	MN1 proto-oncogene, transcriptional regulator	4330
ENSG00000138758_at	-0.214955	2.03544	-3.40643	0.00132096	0.00923346	-1.77658	ENSG00000138758	2011-09-01	septin 11	55752
ENSG00000172071_at	0.143331	0.583773	3.40561	0.00132419	0.00924884	-1.77887	ENSG00000172071	EIF2AK3	eukaryotic translation initiation factor 2 alpha kinase 3	9451
ENSG00000143367_at	0.152354	0.200074	3.40516	0.00132595	0.00925026	-1.78013	ENSG00000143367	TUFT1	tuftelin 1	7286
ENSG00000100814_at	0.191397	0.619616	3.40503	0.00132644	0.00925026	-1.78048	ENSG00000100814	CCNB1IP1	cyclin B1 interacting protein 1	57820
ENSG00000198947_at	-0.200256	1.4509	-3.40432	0.00132922	0.00926247	-1.78245	ENSG00000198947	DMD	dystrophin	1756
ENSG00000031003_at	0.161255	0.803418	3.40203	0.00133827	0.00931836	-1.78884	ENSG00000031003	FAM13B	family with sequence similarity 13 member B	51306
ENSG00000179388_at	0.464294	0.289993	3.39869	0.00135155	0.00940357	-1.79814	ENSG00000179388	EGR3	early growth response 3	1960
ENSG00000122359_at	-0.223122	2.19232	-3.39776	0.00135526	0.00942216	-1.80072	ENSG00000122359	ANXA11	annexin A11	311
ENSG00000179104_at	0.206368	0.332201	3.39098	0.00138266	0.00960522	-1.81957	ENSG00000179104	TMTC2	transmembrane and tetratricopeptide repeat containing 2	160335
ENSG00000152102_at	-0.177168	1.44589	-3.38958	0.00138835	0.00963734	-1.82344	ENSG00000152102	FAM168B	family with sequence similarity 168 member B	130074
ENSG00000185818_at	-0.223259	0.556945	-3.38931	0.00138947	0.0096377	-1.8242	ENSG00000185818	NAT8L	N-acetyltransferase 8 like	339983
ENSG00000221963_at	-0.20806	1.10856	-3.38866	0.00139214	0.00964884	-1.82601	ENSG00000221963	APOL6	apolipoprotein L6	80830
ENSG00000011422_at	0.206438	0.175198	3.38749	0.00139693	0.00967462	-1.82924	ENSG00000011422	PLAUR	plasminogen activator, urokinase receptor	5329
ENSG00000119772_at	0.164043	0.437053	3.38679	0.00139983	0.00968726	-1.83119	ENSG00000119772	DNMT3A	DNA methyltransferase 3 alpha	1788
ENSG00000129128_at	0.202021	1.1267	3.38618	0.00140235	0.00969726	-1.83288	ENSG00000129128	SPCS3	signal peptidase complex subunit 3	60559
ENSG00000126561_at	-0.162411	0.998699	-3.3856	0.00140477	0.00970657	-1.83451	ENSG00000126561	STAT5A	signal transducer and activator of transcription 5A	6776
ENSG00000103145_at	0.211154	0.406682	3.38473	0.00140834	0.0097238	-1.8369	ENSG00000103145	HCFC1R1	host cell factor C1 regulator 1	54985
ENSG00000221866_at	-0.250098	0.69879	-3.38255	0.00141745	0.00977225	-1.84297	ENSG00000221866	PLXNA4	plexin A4	91584
ENSG00000214787_at	0.304469	0.704386	3.38253	0.00141752	0.00977225	-1.84302	ENSG00000214787	MS4A4E	membrane spanning 4-domains A4E	643680
ENSG00000184634_at	-0.154791	1.26679	-3.37894	0.00143261	0.00986873	-1.85298	ENSG00000184634	MED12	mediator complex subunit 12	9968
ENSG00000056998_at	-0.352323	2.72353	-3.37794	0.0014368	0.00988854	-1.85573	ENSG00000056998	GYG2	glycogenin 2	8908
ENSG00000260314_at	0.347874	1.15347	3.37774	0.00143768	0.00988854	-1.8563	ENSG00000260314	MRC1	mannose receptor C-type 1	4360
ENSG00000005889_at	0.166841	1.32295	3.377	0.00144079	0.00990239	-1.85834	ENSG00000005889	ZFX	zinc finger protein, X-linked	7543
ENSG00000126970_at	0.211992	0.621612	3.37589	0.00144551	0.00992733	-1.86142	ENSG00000126970	ZC4H2	zinc finger C4H2-type containing	55906
ENSG00000012232_at	0.173093	0.383191	3.37145	0.00146454	0.0100503	-1.87372	ENSG00000012232	EXTL3	exostosin like glycosyltransferase 3	2137
ENSG00000133056_at	-0.210997	0.668456	-3.3706	0.00146819	0.0100677	-1.87606	ENSG00000133056	PIK3C2B	phosphatidylinositol-4-phosphate 3-kinase catalytic subunit type 2 beta	5287
ENSG00000173757_at	-0.118748	1.34935	-3.36901	0.00147509	0.0101074	-1.88048	ENSG00000173757	STAT5B	signal transducer and activator of transcription 5B	6777
ENSG00000140022_at	0.18848	0.472763	3.366	0.0014882	0.0101895	-1.88881	ENSG00000140022	STON2	stonin 2	85439
ENSG00000150471_at	-0.247253	0.47859	-3.36529	0.0014913	0.010203	-1.89076	ENSG00000150471	ADGRL3	adhesion G protein-coupled receptor L3	23284
ENSG00000161929_at	0.192336	0.441712	3.3646	0.00149432	0.0102152	-1.89267	ENSG00000161929	SCIMP	SLP adaptor and CSK interacting membrane protein	388325
ENSG00000121316_at	0.200856	1.03185	3.36437	0.00149534	0.0102152	-1.89331	ENSG00000121316	PLBD1	phospholipase B domain containing 1	79887
ENSG00000116337_at	0.147257	0.465849	3.36365	0.00149848	0.0102289	-1.89528	ENSG00000116337	AMPD2	adenosine monophosphate deaminase 2	271
ENSG00000176438_at	-0.141759	0.516223	-3.36311	0.0015009	0.0102376	-1.8968	ENSG00000176438	SYNE3	spectrin repeat containing nuclear envelope family member 3	161176
ENSG00000062485_at	-0.330148	2.97385	-3.36219	0.00150495	0.0102575	-1.89933	ENSG00000062485	CS	citrate synthase	1431
ENSG00000002933_at	0.37419	1.32596	3.36167	0.00150724	0.0102654	-1.90076	ENSG00000002933	TMEM176A	transmembrane protein 176A	55365
ENSG00000112679_at	-0.159255	1.17741	-3.35992	0.00151499	0.0103104	-1.90558	ENSG00000112679	DUSP22	dual specificity phosphatase 22	56940
ENSG00000054793_at	-0.194106	1.39961	-3.35844	0.0015216	0.0103476	-1.90968	ENSG00000054793	ATP9A	ATPase phospholipid transporting 9A (putative)	10079
ENSG00000140092_at	0.217464	1.9152	3.35633	0.00153105	0.010404	-1.9155	ENSG00000140092	FBLN5	fibulin 5	10516
ENSG00000159023_at	-0.144495	1.50398	-3.3539	0.001542	0.0104706	-1.92221	ENSG00000159023	EPB41	erythrocyte membrane protein band 4.1	2035
ENSG00000110077_at	0.401548	1.97517	3.35363	0.00154324	0.0104711	-1.92296	ENSG00000110077	MS4A6A	membrane spanning 4-domains A6A	64231
ENSG00000118922_at	0.188007	0.595276	3.35072	0.00155648	0.010553	-1.931	ENSG00000118922	KLF12	Kruppel like factor 12	11278
ENSG00000103196_at	0.271893	0.781587	3.34823	0.00156787	0.0106171	-1.93785	ENSG00000103196	CRISPLD2	cysteine rich secretory protein LCCL domain containing 2	83716
ENSG00000009307_at	-0.146782	2.53482	-3.34814	0.00156828	0.0106171	-1.9381	ENSG00000009307	CSDE1	cold shock domain containing E1	7812
ENSG00000183762_at	0.182593	0.562322	3.3473	0.00157215	0.0106353	-1.94041	ENSG00000183762	KREMEN1	kringle containing transmembrane protein 1	83999
ENSG00000145982_at	0.169418	0.323289	3.34629	0.0015768	0.0106587	-1.94319	ENSG00000145982	FARS2	phenylalanyl-tRNA synthetase 2, mitochondrial	10667
ENSG00000186260_at	-0.223008	1.14594	-3.34403	0.00158731	0.0107218	-1.94943	ENSG00000186260	MKL2	MKL1/myocardin like 2	57496
ENSG00000136842_at	0.281036	0.764447	3.34311	0.00159157	0.0107425	-1.95195	ENSG00000136842	TMOD1	tropomodulin 1	7111
ENSG00000147676_at	0.485372	1.59341	3.34273	0.00159335	0.0107428	-1.953	ENSG00000147676	MAL2	mal, T-cell differentiation protein 2 (gene/pseudogene)	114569
ENSG00000184924_at	0.180764	0.955011	3.34259	0.00159399	0.0107428	-1.95338	ENSG00000184924	PTRHD1	peptidyl-tRNA hydrolase domain containing 1	391356
ENSG00000100629_at	0.167496	0.457705	3.34174	0.00159798	0.0107616	-1.95573	ENSG00000100629	CEP128	centrosomal protein 128	145508
ENSG00000153558_at	0.197035	0.536734	3.33929	0.00160946	0.0108251	-1.96246	ENSG00000153558	FBXL2	F-box and leucine rich repeat protein 2	25827
ENSG00000140873_at	-0.395435	0.534925	-3.33922	0.00160981	0.0108251	-1.96266	ENSG00000140873	ADAMTS18	ADAM metallopeptidase with thrombospondin type 1 motif 18	170692
ENSG00000149273_at	0.198852	2.4676	3.33863	0.00161258	0.0108357	-1.96428	ENSG00000149273	RPS3	ribosomal protein S3	6188
ENSG00000111860_at	0.15555	0.387617	3.33829	0.0016142	0.0108386	-1.96522	ENSG00000111860	CEP85L	centrosomal protein 85 like	387119
ENSG00000196715_at	-0.268084	1.69609	-3.33762	0.00161735	0.0108516	-1.96706	ENSG00000196715	VKORC1L1	vitamin K epoxide reductase complex subunit 1 like 1	154807
ENSG00000089248_at	0.161185	0.427367	3.33694	0.0016206	0.0108654	-1.96894	ENSG00000089248	ERP29	endoplasmic reticulum protein 29	10961
ENSG00000064692_at	0.205061	0.208894	3.33644	0.00162295	0.010873	-1.9703	ENSG00000064692	SNCAIP	synuclein alpha interacting protein	9627
ENSG00000138772_at	0.320106	1.01462	3.33596	0.00162525	0.0108804	-1.97164	ENSG00000138772	ANXA3	annexin A3	306
ENSG00000042317_at	0.171614	0.343513	3.33341	0.00163739	0.0109535	-1.97863	ENSG00000042317	SPATA7	spermatogenesis associated 7	55812
ENSG00000130208_at	-0.512911	0.620156	-3.33226	0.00164293	0.0109825	-1.9818	ENSG00000130208	APOC1	apolipoprotein C1	341
ENSG00000198752_at	-0.156198	1.65037	-3.33147	0.00164675	0.0109998	-1.98398	ENSG00000198752	CDC42BPB	CDC42 binding protein kinase beta	9578
ENSG00000205133_at	0.222442	0.463092	3.33046	0.00165162	0.0110242	-1.98676	ENSG00000205133	TRIQK	triple QxxK/R motif containing	286144
ENSG00000182224_at	0.184323	0.562715	3.32927	0.00165736	0.0110544	-1.99002	ENSG00000182224	CYB5D1	cytochrome b5 domain containing 1	124637
ENSG00000182718_at	-0.293399	2.9664	-3.3248	0.00167917	0.0111863	-2.0023	ENSG00000182718	ANXA2	annexin A2	302
ENSG00000108468_at	0.179333	0.815229	3.32471	0.00167961	0.0111863	-2.00255	ENSG00000108468	CBX1	chromobox 1	10951
ENSG00000149313_at	0.187562	0.952997	3.32211	0.0016924	0.0112631	-2.00967	ENSG00000149313	AASDHPPT	aminoadipate-semialdehyde dehydrogenase-phosphopantetheinyl transferase	60496
ENSG00000168477_at	0.37361	1.57942	3.32152	0.00169531	0.0112742	-2.01129	ENSG00000168477	TNXB	tenascin XB	7148
ENSG00000101654_at	0.186293	0.590587	3.32007	0.00170248	0.0113062	-2.01525	ENSG00000101654	RNMT	RNA guanine-7 methyltransferase	8731
ENSG00000081277_at	-0.220317	0.14498	-3.31999	0.00170292	0.0113062	-2.01549	ENSG00000081277	PKP1	plakophilin 1	5317
ENSG00000172889_at	-0.157681	0.749824	-3.31979	0.00170388	0.0113062	-2.01602	ENSG00000172889	EGFL7	EGF like domain multiple 7	51162
ENSG00000161921_at	0.369059	0.912125	3.31638	0.00172091	0.0114108	-2.02536	ENSG00000161921	CXCL16	C-X-C motif chemokine ligand 16	58191
ENSG00000138399_at	0.161094	0.230154	3.30966	0.001755	0.0116283	-2.04378	ENSG00000138399	FASTKD1	FAST kinase domains 1	79675
ENSG00000075413_at	0.237809	1.06819	3.30777	0.0017647	0.011684	-2.04895	ENSG00000075413	MARK3	microtubule affinity regulating kinase 3	4140
ENSG00000166716_at	-0.153152	1.32356	-3.30592	0.00177422	0.0117385	-2.054	ENSG00000166716	ZNF592	zinc finger protein 592	9640
ENSG00000169413_at	0.297957	0.532463	3.30516	0.00177813	0.0117557	-2.05607	ENSG00000169413	RNASE6	ribonuclease A family member k6	6039
ENSG00000156049_at	0.143428	0.401515	3.30423	0.00178295	0.011779	-2.05861	ENSG00000156049	GNA14	G protein subunit alpha 14	9630
ENSG00000113594_at	0.274981	1.66162	3.30347	0.00178693	0.0117966	-2.0607	ENSG00000113594	LIFR	LIF receptor alpha	3977
ENSG00000164300_at	0.206959	1.05182	3.30158	0.00179679	0.011853	-2.06587	ENSG00000164300	SERINC5	serine incorporator 5	256987
ENSG00000095370_at	-0.255058	0.54739	-3.30029	0.00180353	0.0118888	-2.06938	ENSG00000095370	SH2D3C	SH2 domain containing 3C	10044
ENSG00000138002_at	0.15138	0.657072	3.29984	0.00180592	0.0118959	-2.07062	ENSG00000138002	IFT172	intraflagellar transport 172	26160
ENSG00000104765_at	-0.247063	3.05181	-3.29888	0.00181096	0.0119204	-2.07324	ENSG00000104765	BNIP3L	BCL2 interacting protein 3 like	665
ENSG00000135709_at	0.146749	0.447231	3.2985	0.00181294	0.0119248	-2.07427	ENSG00000135709	KIAA0513	KIAA0513	9764
ENSG00000102683_at	-0.226776	0.45711	-3.2954	0.0018294	0.0120243	-2.08275	ENSG00000102683	SGCG	sarcoglycan gamma	6445
ENSG00000166263_at	0.142817	0.283764	3.29295	0.00184244	0.0120959	-2.08941	ENSG00000166263	STXBP4	syntaxin binding protein 4	252983
ENSG00000162599_at	-0.166083	2.41935	-3.29285	0.00184298	0.0120959	-2.08969	ENSG00000162599	NFIA	nuclear factor I A	4774
ENSG00000198624_at	-0.140931	0.877284	-3.29188	0.00184819	0.0121213	-2.09234	ENSG00000198624	CCDC69	coiled-coil domain containing 69	26112
ENSG00000135801_at	-0.137937	0.624581	-3.29102	0.00185281	0.0121428	-2.09468	ENSG00000135801	TAF5L	TATA-box binding protein associated factor 5 like	27097
ENSG00000173852_at	0.225582	1.04973	3.29067	0.0018547	0.0121463	-2.09563	ENSG00000173852	DPY19L1	dpy-19 like 1	23333
ENSG00000139178_at	0.200775	0.93703	3.28997	0.00185847	0.0121622	-2.09754	ENSG00000139178	C1RL	complement C1r subcomponent like	51279
ENSG00000071794_at	0.20913	0.770321	3.28768	0.00187089	0.0122346	-2.10379	ENSG00000071794	HLTF	helicase like transcription factor	6596
ENSG00000075089_at	0.170812	0.763203	3.28693	0.001875	0.0122526	-2.10584	ENSG00000075089	ACTR6	ARP6 actin-related protein 6 homolog	64431
ENSG00000198728_at	0.212154	1.80116	3.28519	0.0018845	0.0123027	-2.11058	ENSG00000198728	LDB1	LIM domain binding 1	8861
ENSG00000112081_at	0.211204	1.3927	3.28502	0.0018854	0.0123027	-2.11103	ENSG00000112081	SRSF3	serine and arginine rich splicing factor 3	6428
ENSG00000198755_at	0.221948	1.84748	3.28131	0.00190583	0.0124271	-2.12114	ENSG00000198755	RPL10A	ribosomal protein L10a	4736
ENSG00000168214_at	0.160007	1.0772	3.28065	0.00190949	0.0124408	-2.12294	ENSG00000168214	RBPJ	recombination signal binding protein for immunoglobulin kappa J region	3516
ENSG00000167306_at	0.207575	0.314937	3.28043	0.00191069	0.0124408	-2.12353	ENSG00000167306	MYO5B	myosin VB	4645
ENSG00000108582_at	-0.185224	1.3158	-3.28015	0.00191225	0.012442	-2.1243	ENSG00000108582	CPD	carboxypeptidase D	1362
ENSG00000149124_at	-0.625124	1.95387	-3.27883	0.00191957	0.0124769	-2.12788	ENSG00000149124	GLYAT	glycine-N-acyltransferase	10249
ENSG00000115875_at	0.219432	1.08437	3.27869	0.00192037	0.0124769	-2.12827	ENSG00000115875	SRSF7	serine and arginine rich splicing factor 7	6432
ENSG00000120262_at	-0.171567	0.257037	-3.27835	0.00192225	0.0124801	-2.12919	ENSG00000120262	CCDC170	coiled-coil domain containing 170	80129
ENSG00000151240_at	-0.15595	0.821104	-3.2768	0.00193094	0.0125275	-2.13341	ENSG00000151240	DIP2C	disco interacting protein 2 homolog C	22982
ENSG00000273136_at	0.328491	1.34454	3.27531	0.00193929	0.0125654	-2.13746	ENSG00000273136	NBPF26	NBPF member 26	101060684
ENSG00000164024_at	0.146694	0.490149	3.27526	0.00193955	0.0125654	-2.13759	ENSG00000164024	METAP1	methionyl aminopeptidase 1	23173
ENSG00000186377_at	0.265525	0.691669	3.27363	0.00194871	0.0126156	-2.142	ENSG00000186377	CYP4X1	cytochrome P450 family 4 subfamily X member 1	260293
ENSG00000114670_at	0.155433	0.25714	3.2707	0.00196537	0.0127144	-2.14999	ENSG00000114670	NEK11	NIMA related kinase 11	79858
ENSG00000105750_at	0.143827	0.546676	3.26925	0.00197362	0.0127586	-2.15391	ENSG00000105750	ZNF85	zinc finger protein 85	7639
ENSG00000085433_at	0.15085	0.604904	3.2668	0.00198767	0.0128403	-2.16056	ENSG00000085433	WDR47	WD repeat domain 47	22911
ENSG00000163104_at	0.185029	0.687226	3.26563	0.00199443	0.0128667	-2.16374	ENSG00000163104	SMARCAD1	SWI/SNF-related, matrix-associated actin-dependent regulator of chromatin, subfamily a, containing DEAD/H box 1	56916
ENSG00000077984_at	0.189102	0.444187	3.2656	0.00199462	0.0128667	-2.16383	ENSG00000077984	CST7	cystatin F	8530
ENSG00000100852_at	0.172735	1.28562	3.26426	0.00200235	0.0129074	-2.16746	ENSG00000100852	ARHGAP5	Rho GTPase activating protein 5	394
ENSG00000151617_at	-0.253914	1.40769	-3.26275	0.00201112	0.0129546	-2.17155	ENSG00000151617	EDNRA	endothelin receptor type A	1909
ENSG00000142065_at	0.147508	0.285207	3.26175	0.00201692	0.0129828	-2.17425	ENSG00000142065	ZFP14	ZFP14 zinc finger protein	57677
ENSG00000171051_at	0.328344	0.46035	3.26149	0.00201845	0.0129833	-2.17496	ENSG00000171051	FPR1	formyl peptide receptor 1	2357
ENSG00000023330_at	-0.205793	0.863199	-3.25983	0.00202816	0.0130365	-2.17946	ENSG00000023330	ALAS1	5'-aminolevulinate synthase 1	211
ENSG00000123352_at	0.205168	0.512911	3.25649	0.00204787	0.0131538	-2.18852	ENSG00000123352	SPATS2	spermatogenesis associated serine rich 2	65244
ENSG00000007866_at	0.172932	0.471	3.25414	0.00206178	0.0132338	-2.19486	ENSG00000007866	TEAD3	TEA domain transcription factor 3	7005
ENSG00000025772_at	0.146662	0.433917	3.25245	0.00207192	0.0132894	-2.19946	ENSG00000025772	TOMM34	translocase of outer mitochondrial membrane 34	10953
ENSG00000266094_at	0.17874	0.44624	3.25063	0.00208281	0.0133498	-2.20437	ENSG00000266094	RASSF5	Ras association domain family member 5	83593
ENSG00000140464_at	-0.216159	0.924998	-3.2493	0.00209082	0.0133916	-2.20797	ENSG00000140464	PML	promyelocytic leukemia	5371
ENSG00000113583_at	0.150036	1.20141	3.24903	0.00209247	0.0133927	-2.2087	ENSG00000113583	C5orf15	chromosome 5 open reading frame 15	56951
ENSG00000179262_at	-0.164093	1.00713	-3.24844	0.00209602	0.0134059	-2.21029	ENSG00000179262	RAD23A	RAD23 homolog A, nucleotide excision repair protein	5886
ENSG00000009413_at	-0.169263	1.16454	-3.24638	0.00210854	0.0134764	-2.21587	ENSG00000009413	REV3L	REV3 like, DNA directed polymerase zeta catalytic subunit	5980
ENSG00000178035_at	0.184112	1.09349	3.24497	0.00211711	0.0135217	-2.21967	ENSG00000178035	IMPDH2	inosine monophosphate dehydrogenase 2	3615
ENSG00000100353_at	0.123343	1.31374	3.24241	0.0021328	0.0136094	-2.22658	ENSG00000100353	EIF3D	eukaryotic translation initiation factor 3 subunit D	8664
ENSG00000138443_at	0.195152	0.577485	3.24213	0.00213455	0.0136094	-2.22735	ENSG00000138443	ABI2	abl interactor 2	10152
ENSG00000112874_at	0.148716	0.301746	3.24199	0.00213538	0.0136094	-2.22771	ENSG00000112874	NUDT12	nudix hydrolase 12	83594
ENSG00000131374_at	0.176441	0.797271	3.24148	0.00213857	0.0136202	-2.22911	ENSG00000131374	TBC1D5	TBC1 domain family member 5	9779
ENSG00000154978_at	-0.204785	0.390805	-3.24052	0.00214449	0.0136483	-2.2317	ENSG00000154978	VOPP1	vesicular, overexpressed in cancer, prosurvival protein 1	81552
ENSG00000181722_at	-0.160031	2.56032	-3.24	0.0021477	0.0136591	-2.2331	ENSG00000181722	ZBTB20	zinc finger and BTB domain containing 20	26137
ENSG00000126883_at	-0.148263	1.43371	-3.23935	0.00215169	0.0136748	-2.23484	ENSG00000126883	NUP214	nucleoporin 214	8021
ENSG00000117543_at	0.137417	0.399616	3.23737	0.00216404	0.0137437	-2.2402	ENSG00000117543	DPH5	diphthamide biosynthesis 5	51611
ENSG00000091106_at	0.180401	0.141944	3.2371	0.00216569	0.0137445	-2.24091	ENSG00000091106	NLRC4	NLR family CARD domain containing 4	58484
ENSG00000170262_at	-0.351249	1.37111	-3.23559	0.00217513	0.0137947	-2.24498	ENSG00000170262	MRAP	melanocortin 2 receptor accessory protein	56246
ENSG00000170525_at	-0.366247	1.81401	-3.23369	0.00218712	0.013861	-2.25013	ENSG00000170525	PFKFB3	6-phosphofructo-2-kinase/fructose-2,6-biphosphatase 3	5209
ENSG00000145901_at	-0.249043	1.51748	-3.22977	0.00221191	0.0140083	-2.26068	ENSG00000145901	TNIP1	TNFAIP3 interacting protein 1	10318
ENSG00000188033_at	0.148642	0.57613	3.22915	0.00221586	0.0140234	-2.26235	ENSG00000188033	ZNF490	zinc finger protein 490	57474
ENSG00000133026_at	0.200745	1.85907	3.22655	0.00223253	0.0141084	-2.26936	ENSG00000133026	MYH10	myosin heavy chain 10	4628
ENSG00000143850_at	0.180091	0.320363	3.22655	0.00223253	0.0141084	-2.26936	ENSG00000143850	PLEKHA6	pleckstrin homology domain containing A6	22874
ENSG00000185825_at	-0.229421	2.06236	-3.22632	0.00223397	0.0141084	-2.26997	ENSG00000185825	BCAP31	B-cell receptor-associated protein 31	10134
ENSG00000146122_at	-0.185726	0.628072	-3.22345	0.00225251	0.0142156	-2.2777	ENSG00000146122	DAAM2	dishevelled associated activator of morphogenesis 2	23500
ENSG00000101220_at	-0.176641	0.574759	-3.22304	0.00225516	0.0142223	-2.2788	ENSG00000101220	C20orf27	chromosome 20 open reading frame 27	54976
ENSG00000203804_at	0.218663	0.157428	3.22206	0.00226153	0.0142525	-2.28144	ENSG00000203804	ADAMTSL4-AS1	ADAMTSL4 antisense RNA 1	574406
ENSG00000181827_at	0.140167	0.951079	3.22095	0.00226872	0.0142817	-2.28441	ENSG00000181827	RFX7	regulatory factor X7	64864
ENSG00000169403_at	0.174889	0.277965	3.22086	0.00226933	0.0142817	-2.28466	ENSG00000169403	PTAFR	platelet activating factor receptor	5724
ENSG00000106355_at	0.134181	0.343119	3.21949	0.00227831	0.0143238	-2.28835	ENSG00000106355	LSM5	LSM5 homolog, U6 small nuclear RNA and mRNA degradation associated	23658
ENSG00000159189_at	0.393999	1.71381	3.21935	0.00227918	0.0143238	-2.28871	ENSG00000159189	C1QC	complement C1q C chain	714
ENSG00000118276_at	0.291651	0.374004	3.2185	0.00228476	0.0143489	-2.291	ENSG00000118276	B4GALT6	beta-1,4-galactosyltransferase 6	9331
ENSG00000117616_at	0.206025	1.34328	3.21641	0.00229855	0.0144254	-2.29663	ENSG00000117616	RSRP1	arginine and serine rich protein 1	57035
ENSG00000137413_at	-0.183987	1.50745	-3.21245	0.00232484	0.0145803	-2.30727	ENSG00000137413	TAF8	TATA-box binding protein associated factor 8	129685
ENSG00000165813_at	0.199684	0.818491	3.21196	0.00232807	0.0145904	-2.30856	ENSG00000165813	CCDC186	coiled-coil domain containing 186	55088
ENSG00000113916_at	-0.227962	2.56678	-3.20977	0.00234277	0.0146724	-2.31445	ENSG00000113916	BCL6	B-cell CLL/lymphoma 6	604
ENSG00000185800_at	-0.15639	1.17583	-3.20895	0.00234825	0.0146965	-2.31664	ENSG00000185800	DMWD	dystrophia myotonica, WD repeat containing	1762
ENSG00000154781_at	0.174764	0.350154	3.20732	0.00235931	0.0147548	-2.32103	ENSG00000154781	CCDC174	coiled-coil domain containing 174	51244
ENSG00000114853_at	0.162967	0.609183	3.20704	0.00236121	0.0147548	-2.32178	ENSG00000114853	ZBTB47	zinc finger and BTB domain containing 47	92999
ENSG00000070087_at	0.145257	0.667809	3.20685	0.00236247	0.0147548	-2.32228	ENSG00000070087	PFN2	profilin 2	5217
ENSG00000080845_at	-0.173668	0.444398	-3.20483	0.0023762	0.0148212	-2.3277	ENSG00000080845	DLGAP4	DLG associated protein 4	22839
ENSG00000105221_at	-0.20203	1.49706	-3.2048	0.00237639	0.0148212	-2.32777	ENSG00000105221	AKT2	AKT serine/threonine kinase 2	208
ENSG00000174600_at	0.247435	0.965915	3.20342	0.00238582	0.0148698	-2.33147	ENSG00000174600	CMKLR1	chemerin chemokine-like receptor 1	1240
ENSG00000075420_at	-0.209065	2.78434	-3.19268	0.00246031	0.0153235	-2.36021	ENSG00000075420	FNDC3B	fibronectin type III domain containing 3B	64778
ENSG00000152242_at	0.152069	0.533648	3.19149	0.00246874	0.0153654	-2.36341	ENSG00000152242	C18orf25	chromosome 18 open reading frame 25	147339
ENSG00000075292_at	0.190376	1.07022	3.19086	0.0024732	0.0153825	-2.3651	ENSG00000075292	ZNF638	zinc finger protein 638	27332
ENSG00000169570_at	0.176453	0.38024	3.19027	0.00247738	0.015398	-2.36668	ENSG00000169570	DTWD2	DTW domain containing 2	285605
ENSG00000111961_at	-0.203195	1.35608	-3.18881	0.00248771	0.0154515	-2.37056	ENSG00000111961	SASH1	SAM and SH3 domain containing 1	23328
ENSG00000139289_at	0.186821	0.265653	3.18634	0.00250535	0.0155504	-2.37716	ENSG00000139289	PHLDA1	pleckstrin homology like domain family A member 1	22822
ENSG00000051825_at	0.141838	0.524174	3.18556	0.00251093	0.0155743	-2.37924	ENSG00000051825	MPHOSPH9	M-phase phosphoprotein 9	10198
ENSG00000143702_at	0.187484	1.21025	3.18134	0.0025414	0.0157525	-2.39051	ENSG00000143702	CEP170	centrosomal protein 170	9859
ENSG00000119778_at	0.159316	0.654945	3.18103	0.00254363	0.0157555	-2.39133	ENSG00000119778	ATAD2B	ATPase family, AAA domain containing 2B	54454
ENSG00000099139_at	0.258318	0.965356	3.18013	0.00255022	0.0157816	-2.39375	ENSG00000099139	PCSK5	proprotein convertase subtilisin/kexin type 5	5125
ENSG00000130726_at	0.152545	0.77599	3.17997	0.00255134	0.0157816	-2.39416	ENSG00000130726	TRIM28	tripartite motif containing 28	10155
ENSG00000180329_at	0.160638	0.578359	3.17959	0.00255414	0.0157881	-2.39518	ENSG00000180329	CCDC43	coiled-coil domain containing 43	124808
ENSG00000167005_at	0.180381	1.13694	3.17904	0.00255816	0.0158022	-2.39665	ENSG00000167005	NUDT21	nudix hydrolase 21	11051
ENSG00000154760_at	0.136566	0.397597	3.17871	0.00256051	0.0158058	-2.39751	ENSG00000154760	SLFN13	schlafen family member 13	146857
ENSG00000152818_at	-0.16088	2.33867	-3.17843	0.00256262	0.0158081	-2.39828	ENSG00000152818	UTRN	utrophin	7402
ENSG00000130830_at	0.142483	0.760012	3.1773	0.00257088	0.0158482	-2.40128	ENSG00000130830	MPP1	membrane palmitoylated protein 1	4354
ENSG00000101331_at	-0.133199	0.479874	-3.17671	0.00257517	0.0158638	-2.40284	ENSG00000101331	CCM2L	CCM2 like scaffolding protein	140706
ENSG00000109790_at	-0.243728	1.62389	-3.17476	0.00258954	0.0159325	-2.40804	ENSG00000109790	KLHL5	kelch like family member 5	51088
ENSG00000044446_at	-0.162238	0.432218	-3.17472	0.00258984	0.0159325	-2.40814	ENSG00000044446	PHKA2	phosphorylase kinase regulatory subunit alpha 2	5256
ENSG00000161533_at	-0.187528	1.07941	-3.17236	0.00260733	0.0160291	-2.41443	ENSG00000161533	ACOX1	acyl-CoA oxidase 1	51
ENSG00000198899_at	-0.350673	3.59909	-3.17089	0.00261829	0.0160856	-2.41835	ENSG00000198899	ATP6	ATP synthase F0 subunit 6	4508
ENSG00000035687_at	0.167541	0.785499	3.1705	0.00262125	0.0160928	-2.4194	ENSG00000035687	ADSS	adenylosuccinate synthase	159
ENSG00000179010_at	0.163441	1.62766	3.16942	0.00262931	0.0161313	-2.42227	ENSG00000179010	MRFAP1	Morf4 family associated protein 1	93621
ENSG00000176444_at	0.156576	0.880409	3.16654	0.00265095	0.016253	-2.42992	ENSG00000176444	CLK2	CDC like kinase 2	1196
ENSG00000066056_at	-0.187678	0.659724	-3.16539	0.00265969	0.0162955	-2.43299	ENSG00000066056	TIE1	tyrosine kinase with immunoglobulin like and EGF like domains 1	7075
ENSG00000162434_at	-0.13938	2.24913	-3.16436	0.00266747	0.0163321	-2.43572	ENSG00000162434	JAK1	Janus kinase 1	3716
ENSG00000182150_at	0.181326	0.649278	3.16301	0.00267771	0.0163838	-2.43929	ENSG00000182150	ERCC6L2	ERCC excision repair 6 like 2	375748
ENSG00000175879_at	-0.159974	0.394511	-3.16257	0.00268111	0.0163934	-2.44048	ENSG00000175879	HOXD8	homeobox D8	3234
ENSG00000138685_at	-0.250046	1.63261	-3.16201	0.00268542	0.0164087	-2.44198	ENSG00000138685	FGF2	fibroblast growth factor 2	2247
ENSG00000118418_at	0.173431	0.81593	3.16105	0.00269275	0.0164423	-2.44452	ENSG00000118418	HMGN3	high mobility group nucleosomal binding domain 3	9324
ENSG00000102119_at	-0.190651	1.74469	-3.16032	0.0026983	0.0164651	-2.44644	ENSG00000102119	EMD	emerin	2010
ENSG00000150991_at	-0.192803	2.68244	-3.15972	0.00270295	0.0164823	-2.44805	ENSG00000150991	UBC	ubiquitin C	7316
ENSG00000112531_at	-0.146976	2.3721	-3.15735	0.00272119	0.0165824	-2.45433	ENSG00000112531	QKI	QKI, KH domain containing RNA binding	9444
ENSG00000105088_at	-0.337441	0.503833	-3.15707	0.00272338	0.0165845	-2.45507	ENSG00000105088	OLFM2	olfactomedin 2	93145
ENSG00000143320_at	0.236743	0.613243	3.15624	0.0027298	0.0166044	-2.45727	ENSG00000143320	CRABP2	cellular retinoic acid binding protein 2	1382
ENSG00000177189_at	0.180275	0.694882	3.15618	0.00273032	0.0166044	-2.45745	ENSG00000177189	RPS6KA3	ribosomal protein S6 kinase A3	6197
ENSG00000121552_at	-0.202587	0.793163	-3.15481	0.00274093	0.0166577	-2.46107	ENSG00000121552	CSTA	cystatin A	1475
ENSG00000109680_at	0.142554	0.601657	3.15175	0.00276488	0.016792	-2.46919	ENSG00000109680	TBC1D19	TBC1 domain family member 19	55296
ENSG00000174903_at	-0.222977	2.12113	-3.15031	0.00277624	0.0168439	-2.47301	ENSG00000174903	RAB1B	RAB1B, member RAS oncogene family	81876
ENSG00000147140_at	0.128632	1.49465	3.15019	0.00277716	0.0168439	-2.47332	ENSG00000147140	NONO	non-POU domain containing, octamer-binding	4841
ENSG00000204116_at	0.134961	0.155624	3.14924	0.00278467	0.0168781	-2.47584	ENSG00000204116	CHIC1	cysteine rich hydrophobic domain 1	53344
ENSG00000110888_at	0.173394	0.930061	3.14673	0.0028046	0.0169875	-2.48249	ENSG00000110888	CAPRIN2	caprin family member 2	65981
ENSG00000163686_at	-0.16514	0.750238	-3.1454	0.00281523	0.0170404	-2.48602	ENSG00000163686	ABHD6	abhydrolase domain containing 6	57406
ENSG00000112851_at	0.17593	1.23637	3.14435	0.00282362	0.017073	-2.48879	ENSG00000112851	ERBIN	erbb2 interacting protein	55914
ENSG00000008405_at	0.197972	0.418492	3.14425	0.00282439	0.017073	-2.48905	ENSG00000008405	CRY1	cryptochrome circadian clock 1	1407
ENSG00000141480_at	0.303323	1.41876	3.14158	0.00284587	0.0171914	-2.49611	ENSG00000141480	ARRB2	arrestin beta 2	409
ENSG00000020577_at	-0.264834	1.31242	-3.14132	0.00284801	0.0171927	-2.49681	ENSG00000020577	SAMD4A	sterile alpha motif domain containing 4A	23034
ENSG00000163602_at	0.119713	0.506869	3.14091	0.00285129	0.0172011	-2.49789	ENSG00000163602	RYBP	RING1 and YY1 binding protein	23429
ENSG00000120458_at	0.150629	0.328555	3.14066	0.00285337	0.0172022	-2.49857	ENSG00000120458	MSANTD2	Myb/SANT DNA binding domain containing 2	79684
ENSG00000121068_at	-0.177657	0.992712	-3.13995	0.00285912	0.0172253	-2.50045	ENSG00000121068	TBX2	T-box 2	6909
ENSG00000135636_at	-0.165739	0.34823	-3.13958	0.00286206	0.0172315	-2.5014	ENSG00000135636	DYSF	dysferlin	8291
ENSG00000157570_at	-0.209401	0.989474	-3.13927	0.0028646	0.0172353	-2.50223	ENSG00000157570	TSPAN18	tetraspanin 18	90139
ENSG00000147852_at	0.419284	1.13373	3.13847	0.00287114	0.0172589	-2.50436	ENSG00000147852	VLDLR	very low density lipoprotein receptor	7436
ENSG00000152465_at	-0.19592	1.28139	-3.13832	0.00287234	0.0172589	-2.50475	ENSG00000152465	NMT2	N-myristoyltransferase 2	9397
ENSG00000102349_at	-0.175195	0.793529	-3.13777	0.00287683	0.0172743	-2.5062	ENSG00000102349	KLF8	Kruppel like factor 8	11279
ENSG00000148143_at	0.215021	1.02312	3.13719	0.00288153	0.0172911	-2.50772	ENSG00000148143	ZNF462	zinc finger protein 462	58499
ENSG00000116984_at	0.181793	0.969818	3.13672	0.0028854	0.0173028	-2.50897	ENSG00000116984	MTR	5-methyltetrahydrofolate-homocysteine methyltransferase	4548
ENSG00000175348_at	0.172426	1.0125	3.13627	0.0028891	0.0173135	-2.51017	ENSG00000175348	TMEM9B	TMEM9 domain family member B	56674
ENSG00000196405_at	0.165792	0.953435	3.13291	0.00291672	0.0174674	-2.51904	ENSG00000196405	EVL	Enah/Vasp-like	51466
ENSG00000182199_at	0.172832	0.881243	3.13191	0.002925	0.0175024	-2.52168	ENSG00000182199	SHMT2	serine hydroxymethyltransferase 2	6472
ENSG00000089041_at	0.218528	0.194525	3.13174	0.00292644	0.0175024	-2.52214	ENSG00000089041	P2RX7	purinergic receptor P2X 7	5027
ENSG00000151292_at	0.154948	0.931143	3.13095	0.00293292	0.0175296	-2.5242	ENSG00000151292	CSNK1G3	casein kinase 1 gamma 3	1456
ENSG00000157152_at	-0.339045	0.856804	-3.12915	0.00294795	0.0176078	-2.52897	ENSG00000157152	SYN2	synapsin II	6854
ENSG00000196247_at	0.160284	0.687679	3.12843	0.00295393	0.0176318	-2.53085	ENSG00000196247	ZNF107	zinc finger protein 107	51427
ENSG00000005884_at	0.2289	0.397123	3.127	0.00296598	0.017692	-2.53465	ENSG00000005884	ITGA3	integrin subunit alpha 3	3675
ENSG00000177150_at	0.143821	0.371187	3.12339	0.00299637	0.0178589	-2.54415	ENSG00000177150	FAM210A	family with sequence similarity 210 member A	125228
ENSG00000165568_at	-0.157957	0.558188	-3.12315	0.00299841	0.0178589	-2.54478	ENSG00000165568	AKR1E2	aldo-keto reductase family 1 member E2	83592
ENSG00000168275_at	0.156787	0.407115	3.12298	0.00299988	0.0178589	-2.54524	ENSG00000168275	COA6	cytochrome c oxidase assembly factor 6	388753
ENSG00000134201_at	0.344623	1.12482	3.11995	0.0030257	0.0180007	-2.55322	ENSG00000134201	GSTM5	glutathione S-transferase mu 5	2949
ENSG00000168939_at	-0.14295	0.438091	-3.11967	0.00302809	0.0180008	-2.55396	ENSG00000168939	SPRY3	sprouty RTK signaling antagonist 3	10251
ENSG00000132205_at	0.200526	0.183557	3.11948	0.00302969	0.0180008	-2.55445	ENSG00000132205	EMILIN2	elastin microfibril interfacer 2	84034
ENSG00000166831_at	-0.209397	0.811535	-3.11878	0.0030357	0.0180246	-2.5563	ENSG00000166831	RBPMS2	RNA binding protein with multiple splicing 2	348093
ENSG00000130669_at	0.13911	0.38694	3.11555	0.00306356	0.0181687	-2.56481	ENSG00000130669	PAK4	p21 (RAC1) activated kinase 4	10298
ENSG00000163510_at	0.162915	1.13006	3.11527	0.00306594	0.0181687	-2.56553	ENSG00000163510	CWC22	CWC22 spliceosome associated protein homolog	57703
ENSG00000145649_at	0.194369	0.12131	3.11526	0.003066	0.0181687	-2.56555	ENSG00000145649	GZMA	granzyme A	3001
ENSG00000015133_at	-0.150637	0.465125	-3.1149	0.00306915	0.0181754	-2.5665	ENSG00000015133	CCDC88C	coiled-coil domain containing 88C	440193
ENSG00000186073_at	0.173134	0.578128	3.11238	0.00309109	0.0182933	-2.57314	ENSG00000186073	C15orf41	chromosome 15 open reading frame 41	84529
ENSG00000157426_at	0.15666	0.341462	3.11166	0.00309732	0.0183182	-2.57501	ENSG00000157426	AASDH	aminoadipate-semialdehyde dehydrogenase	132949
ENSG00000170340_at	0.179161	0.715608	3.11034	0.00310895	0.018374	-2.57851	ENSG00000170340	B3GNT2	UDP-GlcNAc:betaGal beta-1,3-N-acetylglucosaminyltransferase 2	10678
ENSG00000116679_at	0.237632	0.81432	3.11012	0.00311082	0.018374	-2.57907	ENSG00000116679	IVNS1ABP	influenza virus NS1A binding protein	10625
ENSG00000165795_at	-0.203987	1.33575	-3.1091	0.0031198	0.018415	-2.58175	ENSG00000165795	NDRG2	NDRG family member 2	57447
ENSG00000185291_at	-0.174496	0.651073	-3.1084	0.00312599	0.0184395	-2.58359	ENSG00000185291	IL3RA	interleukin 3 receptor subunit alpha	3563
ENSG00000172936_at	0.196639	0.585562	3.10703	0.00313806	0.0184986	-2.58718	ENSG00000172936	MYD88	myeloid differentiation primary response 88	4615
ENSG00000111713_at	-0.301922	0.191238	-3.10668	0.00314119	0.018505	-2.58811	ENSG00000111713	GYS2	glycogen synthase 2	2998
ENSG00000173369_at	0.332382	1.28961	3.10599	0.00314728	0.0185287	-2.58991	ENSG00000173369	C1QB	complement C1q B chain	713
ENSG00000155393_at	0.16413	0.714866	3.10468	0.00315898	0.0185749	-2.59337	ENSG00000155393	HEATR3	HEAT repeat containing 3	55027
ENSG00000153208_at	0.279038	0.76492	3.10465	0.00315923	0.0185749	-2.59344	ENSG00000153208	MERTK	MER proto-oncogene, tyrosine kinase	10461
ENSG00000136859_at	-0.186243	1.76259	-3.10401	0.00316496	0.0185965	-2.59513	ENSG00000136859	ANGPTL2	angiopoietin like 2	23452
ENSG00000183578_at	0.124834	0.236768	3.10332	0.00317105	0.0186201	-2.59692	ENSG00000183578	TNFAIP8L3	TNF alpha induced protein 8 like 3	388121
ENSG00000196562_at	0.283666	0.998796	3.10246	0.0031788	0.0186535	-2.59919	ENSG00000196562	SULF2	sulfatase 2	55959
ENSG00000124193_at	0.193032	1.20508	3.1021	0.00318197	0.0186556	-2.60012	ENSG00000124193	SRSF6	serine and arginine rich splicing factor 6	6431
ENSG00000140598_at	0.156158	0.639277	3.10184	0.00318437	0.0186556	-2.60082	ENSG00000140598	EFL1	elongation factor like GTPase 1	79631
ENSG00000090382_at	0.570558	1.69357	3.10173	0.00318535	0.0186556	-2.60111	ENSG00000090382	LYZ	lysozyme	4069
ENSG00000167613_at	-0.295911	0.958869	-3.10137	0.00318859	0.0186624	-2.60205	ENSG00000167613	LAIR1	leukocyte associated immunoglobulin like receptor 1	3903
ENSG00000115415_at	-0.202405	2.05049	-3.10077	0.00319394	0.0186817	-2.60362	ENSG00000115415	STAT1	signal transducer and activator of transcription 1	6772
ENSG00000038532_at	0.161064	0.561482	3.09978	0.00320289	0.0187219	-2.60622	ENSG00000038532	CLEC16A	C-type lectin domain containing 16A	23274
ENSG00000125447_at	0.142696	0.547525	3.09705	0.0032276	0.018854	-2.61337	ENSG00000125447	GGA3	golgi associated, gamma adaptin ear containing, ARF binding protein 3	23163
ENSG00000134058_at	0.18574	0.535933	3.09675	0.00323031	0.018854	-2.61415	ENSG00000134058	CDK7	cyclin dependent kinase 7	1022
ENSG00000189180_at	0.158018	0.975081	3.09659	0.00323176	0.018854	-2.61457	ENSG00000189180	ZNF33A	zinc finger protein 33A	7581
ENSG00000196683_at	0.195785	2.00416	3.09629	0.0032345	0.0188579	-2.61536	ENSG00000196683	TOMM7	translocase of outer mitochondrial membrane 7	54543
ENSG00000164327_at	0.149882	0.741979	3.09525	0.00324397	0.0189009	-2.61808	ENSG00000164327	RICTOR	RPTOR independent companion of MTOR complex 2	253260
ENSG00000177606_at	0.563627	0.81691	3.09443	0.00325152	0.0189326	-2.62024	ENSG00000177606	JUN	Jun proto-oncogene, AP-1 transcription factor subunit	3725
ENSG00000125538_at	0.339373	0.148216	3.0917	0.00327652	0.0190553	-2.62737	ENSG00000125538	IL1B	interleukin 1 beta	3553
ENSG00000196700_at	0.134122	0.329885	3.09167	0.00327682	0.0190553	-2.62745	ENSG00000196700	ZNF512B	zinc finger protein 512B	57473
ENSG00000188554_at	0.15715	1.09855	3.09134	0.0032799	0.019061	-2.62833	ENSG00000188554	NBR1	NBR1, autophagy cargo receptor	4077
ENSG00000003989_at	0.254864	0.930386	3.09059	0.00328675	0.0190885	-2.63027	ENSG00000003989	SLC7A2	solute carrier family 7 member 2	6542
ENSG00000100219_at	0.18313	0.896756	3.09005	0.00329176	0.0190976	-2.63169	ENSG00000100219	XBP1	X-box binding protein 1	7494
ENSG00000135698_at	0.169215	0.377174	3.08997	0.00329255	0.0190976	-2.63191	ENSG00000135698	MPHOSPH6	M-phase phosphoprotein 6	10200
ENSG00000102024_at	-0.173769	1.68568	-3.08959	0.00329602	0.0191055	-2.63289	ENSG00000102024	PLS3	plastin 3	5358
ENSG00000164342_at	0.210138	1.08767	3.08887	0.00330272	0.0191321	-2.63478	ENSG00000164342	TLR3	toll like receptor 3	7098
ENSG00000204227_at	0.106877	0.596587	3.08846	0.00330658	0.0191359	-2.63587	ENSG00000204227	RING1	ring finger protein 1	6015
ENSG00000128039_at	-0.179092	1.21273	-3.08834	0.00330763	0.0191359	-2.63616	ENSG00000128039	SRD5A3	steroid 5 alpha-reductase 3	79644
ENSG00000154723_at	-0.236017	3.11153	-3.08701	0.00332001	0.0191953	-2.63964	ENSG00000154723	ATP5J	ATP synthase, H+ transporting, mitochondrial Fo complex subunit F6	522
ENSG00000155229_at	0.157528	0.795264	3.0859	0.00333038	0.0192429	-2.64254	ENSG00000155229	MMS19	MMS19 homolog, cytosolic iron-sulfur assembly component	64210
ENSG00000148655_at	0.155391	0.689529	3.08567	0.00333254	0.019243	-2.64314	ENSG00000148655	C10orf11	chromosome 10 open reading frame 11	83938
ENSG00000184113_at	-0.319262	0.93117	-3.08535	0.00333554	0.0192481	-2.64398	ENSG00000184113	CLDN5	claudin 5	7122
ENSG00000109445_at	0.172073	0.710041	3.08492	0.00333962	0.0192593	-2.64512	ENSG00000109445	ZNF330	zinc finger protein 330	27309
ENSG00000133740_at	0.147208	0.175533	3.08446	0.00334389	0.0192716	-2.6463	ENSG00000133740	E2F5	E2F transcription factor 5	1875
ENSG00000152767_at	-0.156601	1.13583	-3.08396	0.00334863	0.0192821	-2.64762	ENSG00000152767	FARP1	FERM, ARH/RhoGEF and pleckstrin domain protein 1	10160
ENSG00000160097_at	0.12168	0.438965	3.0836	0.00335199	0.0192821	-2.64856	ENSG00000160097	FNDC5	fibronectin type III domain containing 5	252995
ENSG00000100325_at	-0.128885	1.25786	-3.08359	0.0033521	0.0192821	-2.64859	ENSG00000100325	ASCC2	activating signal cointegrator 1 complex subunit 2	84164
ENSG00000054983_at	0.125432	0.711097	3.08266	0.0033609	0.0193203	-2.65102	ENSG00000054983	GALC	galactosylceramidase	2581
ENSG00000138363_at	0.176095	1.02703	3.08241	0.00336325	0.0193216	-2.65167	ENSG00000138363	ATIC	5-aminoimidazole-4-carboxamide ribonucleotide formyltransferase/IMP cyclohydrolase	471
ENSG00000147576_at	-0.196458	1.07785	-3.0816	0.00337091	0.0193471	-2.65379	ENSG00000147576	ADHFE1	alcohol dehydrogenase, iron containing 1	137872
ENSG00000152217_at	0.177236	1.09728	3.08149	0.00337198	0.0193471	-2.65409	ENSG00000152217	SETBP1	SET binding protein 1	26040
ENSG00000132471_at	-0.228732	1.80924	-3.08099	0.00337665	0.0193616	-2.65537	ENSG00000132471	WBP2	WW domain binding protein 2	23558
ENSG00000104412_at	0.147194	1.48076	3.07927	0.00339304	0.0194297	-2.65988	ENSG00000104412	EMC2	ER membrane protein complex subunit 2	9694
ENSG00000135446_at	0.184565	1.03166	3.07884	0.00339712	0.0194297	-2.66099	ENSG00000135446	CDK4	cyclin dependent kinase 4	1019
ENSG00000050405_at	-0.129334	2.2607	-3.07873	0.00339813	0.0194297	-2.66127	ENSG00000050405	LIMA1	LIM domain and actin binding 1	51474
ENSG00000162692_at	0.303662	0.929756	3.07868	0.00339862	0.0194297	-2.6614	ENSG00000162692	VCAM1	vascular cell adhesion molecule 1	7412
ENSG00000129353_at	-0.167692	1.10331	-3.07861	0.00339928	0.0194297	-2.66158	ENSG00000129353	SLC44A2	solute carrier family 44 member 2	57153
ENSG00000196083_at	0.118292	0.133391	3.07803	0.00340487	0.0194493	-2.66311	ENSG00000196083	IL1RAP	interleukin 1 receptor accessory protein	3556
ENSG00000054282_at	0.133891	0.875464	3.07723	0.00341248	0.0194554	-2.66519	ENSG00000054282	SDCCAG8	serologically defined colon cancer antigen 8	10806
ENSG00000129484_at	0.119819	0.623623	3.07714	0.00341337	0.0194554	-2.66543	ENSG00000129484	PARP2	poly(ADP-ribose) polymerase 2	10038
ENSG00000005812_at	0.171158	1.27613	3.07705	0.00341425	0.0194554	-2.66567	ENSG00000005812	FBXL3	F-box and leucine rich repeat protein 3	26224
ENSG00000043462_at	0.242671	0.608465	3.07702	0.00341455	0.0194554	-2.66575	ENSG00000043462	LCP2	lymphocyte cytosolic protein 2	3937
ENSG00000087494_at	0.224493	0.188947	3.07661	0.00341839	0.019465	-2.6668	ENSG00000087494	PTHLH	parathyroid hormone like hormone	5744
ENSG00000145431_at	0.142595	0.731885	3.07543	0.0034298	0.0195176	-2.66989	ENSG00000145431	PDGFC	platelet derived growth factor C	56034
ENSG00000168876_at	0.194813	0.327234	3.07472	0.00343664	0.0195443	-2.67175	ENSG00000168876	ANKRD49	ankyrin repeat domain 49	54851
ENSG00000115956_at	0.268478	0.559664	3.07383	0.00344524	0.0195808	-2.67407	ENSG00000115956	PLEK	pleckstrin	5341
ENSG00000111669_at	0.14894	0.941185	3.07297	0.00345354	0.0196157	-2.67631	ENSG00000111669	TPI1	triosephosphate isomerase 1	7167
ENSG00000117682_at	-0.31074	1.78453	-3.07253	0.00345773	0.0196161	-2.67744	ENSG00000117682	DHDDS	dehydrodolichyl diphosphate synthase subunit	79947
ENSG00000100575_at	0.153314	0.533155	3.07251	0.00345795	0.0196161	-2.6775	ENSG00000100575	TIMM9	translocase of inner mitochondrial membrane 9	26520
ENSG00000069667_at	0.172169	1.08404	3.07161	0.00346672	0.0196535	-2.67985	ENSG00000069667	RORA	RAR related orphan receptor A	6095
ENSG00000144827_at	0.1525	0.0830759	3.07113	0.0034714	0.0196595	-2.6811	ENSG00000144827	ABHD10	abhydrolase domain containing 10	55347
ENSG00000085265_at	0.178048	0.262283	3.07105	0.00347214	0.0196595	-2.6813	ENSG00000085265	FCN1	ficolin 1	2219
ENSG00000044524_at	-0.164942	0.400084	-3.07081	0.00347453	0.0196607	-2.68194	ENSG00000044524	EPHA3	EPH receptor A3	2042
ENSG00000186340_at	0.261231	0.955234	3.07046	0.00347789	0.0196668	-2.68284	ENSG00000186340	THBS2	thrombospondin 2	7058
ENSG00000047346_at	-0.163417	1.17579	-3.07025	0.00347996	0.0196668	-2.68339	ENSG00000047346	FAM214A	family with sequence similarity 214 member A	56204
ENSG00000117425_at	-0.149024	0.346696	-3.0699	0.00348338	0.0196738	-2.68431	ENSG00000117425	PTCH2	patched 2	8643
ENSG00000159251_at	0.246707	0.476413	3.06923	0.00348986	0.0196981	-2.68603	ENSG00000159251	ACTC1	actin, alpha, cardiac muscle 1	70
ENSG00000198730_at	0.149969	1.09939	3.0685	0.00349709	0.0197206	-2.68796	ENSG00000198730	CTR9	CTR9 homolog, Paf1/RNA polymerase II complex component	9646
ENSG00000110092_at	-0.552928	1.16072	-3.06838	0.00349821	0.0197206	-2.68825	ENSG00000110092	CCND1	cyclin D1	595
ENSG00000100075_at	-0.257874	0.878807	-3.06813	0.00350068	0.0197222	-2.68891	ENSG00000100075	SLC25A1	solute carrier family 25 member 1	6576
ENSG00000204472_at	0.393483	1.54067	3.06749	0.00350692	0.019745	-2.69057	ENSG00000204472	AIF1	allograft inflammatory factor 1	199
ENSG00000082458_at	0.164086	0.149432	3.06596	0.00352208	0.019818	-2.69457	ENSG00000082458	DLG3	discs large MAGUK scaffold protein 3	1741
ENSG00000162695_at	0.148818	1.00628	3.06324	0.00354895	0.0199486	-2.70164	ENSG00000162695	SLC30A7	solute carrier family 30 member 7	148867
ENSG00000147905_at	0.166102	0.993916	3.06316	0.0035497	0.0199486	-2.70183	ENSG00000147905	ZCCHC7	zinc finger CCHC-type containing 7	84186
ENSG00000160321_at	0.285938	0.722206	3.06205	0.00356084	0.0199987	-2.70474	ENSG00000160321	ZNF208	zinc finger protein 208	7757
ENSG00000151692_at	-0.20622	0.652484	-3.06017	0.0035796	0.0200916	-2.70963	ENSG00000151692	RNF144A	ring finger protein 144A	9781
ENSG00000128394_at	0.143082	0.490199	3.05901	0.00359118	0.0201441	-2.71263	ENSG00000128394	APOBEC3F	apolipoprotein B mRNA editing enzyme catalytic subunit 3F	200316
ENSG00000177556_at	-0.124026	0.672628	-3.05869	0.00359438	0.0201495	-2.71345	ENSG00000177556	ATOX1	antioxidant 1 copper chaperone	475
ENSG00000075790_at	-0.196232	1.5148	-3.05784	0.00360293	0.0201849	-2.71566	ENSG00000075790	BCAP29	B-cell receptor associated protein 29	55973
ENSG00000111707_at	0.218793	0.841753	3.05732	0.00360824	0.0202021	-2.71703	ENSG00000111707	SUDS3	SDS3 homolog, SIN3A corepressor complex component	64426
ENSG00000198712_at	-0.369057	4.17727	-3.05696	0.00361181	0.0202096	-2.71795	ENSG00000198712	COX2	cytochrome c oxidase subunit II	4513
ENSG00000123933_at	-0.162774	1.14793	-3.0556	0.00362564	0.0202744	-2.7215	ENSG00000123933	MXD4	MAX dimerization protein 4	10608
ENSG00000107077_at	0.162168	0.564682	3.055	0.00363171	0.0202853	-2.72305	ENSG00000107077	KDM4C	lysine demethylase 4C	23081
ENSG00000113761_at	0.132577	0.596992	3.05478	0.00363389	0.0202853	-2.72361	ENSG00000113761	ZNF346	zinc finger protein 346	23567
ENSG00000164638_at	-0.314835	1.19142	-3.05474	0.00363433	0.0202853	-2.72372	ENSG00000164638	SLC29A4	solute carrier family 29 member 4	222962
ENSG00000049239_at	0.186569	0.832391	3.05366	0.0036453	0.020334	-2.72652	ENSG00000049239	H6PD	hexose-6-phosphate dehydrogenase/glucose 1-dehydrogenase	9563
ENSG00000101825_at	0.400476	1.21979	3.05338	0.00364819	0.0203376	-2.72726	ENSG00000101825	MXRA5	matrix remodeling associated 5	25878
ENSG00000165209_at	0.140436	0.306862	3.05279	0.00365416	0.0203582	-2.72878	ENSG00000165209	STRBP	spermatid perinuclear RNA binding protein	55342
ENSG00000166167_at	0.141748	0.818391	3.04843	0.00369895	0.0205951	-2.74009	ENSG00000166167	BTRC	beta-transducin repeat containing E3 ubiquitin protein ligase	8945
ENSG00000100632_at	0.138022	0.929938	3.04765	0.00370704	0.0206274	-2.74212	ENSG00000100632	ERH	enhancer of rudimentary homolog (Drosophila)	2079
ENSG00000136628_at	0.191772	0.950722	3.04693	0.00371448	0.0206561	-2.74398	ENSG00000136628	EPRS	glutamyl-prolyl-tRNA synthetase	2058
ENSG00000152270_at	-0.252882	1.48846	-3.04648	0.00371913	0.0206692	-2.74515	ENSG00000152270	PDE3B	phosphodiesterase 3B	5140
ENSG00000119950_at	0.203817	1.17976	3.04404	0.00374451	0.0207975	-2.75146	ENSG00000119950	MXI1	MAX interactor 1, dimerization protein	4601
ENSG00000185561_at	-0.178459	0.379084	-3.04347	0.00375055	0.0208089	-2.75296	ENSG00000185561	TLCD2	TLC domain containing 2	727910
ENSG00000146858_at	0.157	0.466258	3.04341	0.00375119	0.0208089	-2.75311	ENSG00000146858	ZC3HAV1L	zinc finger CCCH-type containing, antiviral 1 like	92092
ENSG00000102226_at	0.18248	1.01293	3.04311	0.00375427	0.0208133	-2.75388	ENSG00000102226	USP11	ubiquitin specific peptidase 11	8237
ENSG00000186088_at	0.156927	0.522361	3.04274	0.00375819	0.0208222	-2.75485	ENSG00000186088	GSAP	gamma-secretase activating protein	54103
ENSG00000123104_at	0.175185	0.878818	3.04192	0.00376675	0.0208568	-2.75696	ENSG00000123104	ITPR2	inositol 1,4,5-trisphosphate receptor type 2	3709
ENSG00000144736_at	0.146777	0.523932	3.04167	0.00376944	0.020859	-2.75762	ENSG00000144736	SHQ1	SHQ1, H/ACA ribonucleoprotein assembly factor	55164
ENSG00000123384_at	-0.169238	2.698	-3.04135	0.00377277	0.0208646	-2.75844	ENSG00000123384	LRP1	LDL receptor related protein 1	4035
ENSG00000087502_at	0.173557	0.833587	3.0406	0.00378069	0.0208866	-2.76039	ENSG00000087502	ERGIC2	ERGIC and golgi 2	51290
ENSG00000126264_at	0.14779	0.252918	3.04041	0.00378266	0.0208866	-2.76087	ENSG00000126264	HCST	hematopoietic cell signal transducer	10870
ENSG00000100347_at	-0.16267	1.44328	-3.04031	0.00378368	0.0208866	-2.76112	ENSG00000100347	SAMM50	SAMM50 sorting and assembly machinery component	25813
ENSG00000169359_at	0.143039	0.739633	3.03873	0.00380042	0.0209662	-2.76522	ENSG00000169359	SLC33A1	solute carrier family 33 member 1	9197
ENSG00000111530_at	0.162825	0.728546	3.03809	0.00380723	0.0209819	-2.76688	ENSG00000111530	CAND1	cullin associated and neddylation dissociated 1	55832
ENSG00000162734_at	-0.223788	1.98834	-3.03802	0.00380791	0.0209819	-2.76705	ENSG00000162734	PEA15	phosphoprotein enriched in astrocytes 15	8682
ENSG00000179222_at	0.191338	0.787654	3.03642	0.00382497	0.021063	-2.77119	ENSG00000179222	MAGED1	MAGE family member D1	9500
ENSG00000233895_at	0.1527	0.773002	3.03584	0.00383119	0.0210844	-2.7727	ENSG00000233895	NA	NA	NA
ENSG00000178234_at	0.135201	0.468663	3.03371	0.00385392	0.021184	-2.77819	ENSG00000178234	GALNT11	polypeptide N-acetylgalactosaminyltransferase 11	63917
ENSG00000172164_at	-0.121413	0.467457	-3.03371	0.00385398	0.021184	-2.77821	ENSG00000172164	SNTB1	syntrophin beta 1	6641
ENSG00000162878_at	-0.172376	0.969353	-3.03198	0.00387252	0.021273	-2.78266	ENSG00000162878	PKDCC	protein kinase domain containing, cytoplasmic	91461
ENSG00000253368_at	0.156407	-0.103573	3.03065	0.00388689	0.0213389	-2.78609	ENSG00000253368	TRNP1	TMF1-regulated nuclear protein 1	388610
ENSG00000169604_at	0.268556	2.12649	3.02815	0.00391409	0.0214752	-2.79257	ENSG00000169604	ANTXR1	anthrax toxin receptor 1	84168
ENSG00000167186_at	0.129683	0.766874	3.02716	0.00392484	0.0215211	-2.79511	ENSG00000167186	COQ7	coenzyme Q7, hydroxylase	10229
ENSG00000235387_at	-0.197622	0.962775	-3.02595	0.00393804	0.0215804	-2.79823	ENSG00000235387	SPAAR	small regulatory polypeptide of amino acid response	158376
ENSG00000100767_at	0.164171	0.204782	3.0234	0.00396606	0.0217207	-2.8048	ENSG00000100767	PAPLN	papilin, proteoglycan like sulfated glycoprotein	89932
ENSG00000143110_at	0.249676	0.670639	3.02208	0.00398061	0.0217872	-2.8082	ENSG00000143110	C1orf162	chromosome 1 open reading frame 162	128346
ENSG00000166825_at	-0.251017	1.12063	-3.0218	0.0039838	0.0217914	-2.80894	ENSG00000166825	ANPEP	alanyl aminopeptidase, membrane	290
ENSG00000172878_at	0.135788	0.34551	3.02047	0.00399851	0.0218587	-2.81236	ENSG00000172878	METAP1D	methionyl aminopeptidase type 1D, mitochondrial	254042
ENSG00000186818_at	0.163839	0.387097	3.01937	0.00401075	0.0219123	-2.81519	ENSG00000186818	LILRB4	leukocyte immunoglobulin like receptor B4	11006
ENSG00000116199_at	0.129262	0.656403	3.01846	0.00402087	0.0219544	-2.81753	ENSG00000116199	FAM20B	FAM20B, glycosaminoglycan xylosylkinase	9917
ENSG00000169299_at	0.141853	0.694229	3.01724	0.00403448	0.0220153	-2.82066	ENSG00000169299	PGM2	phosphoglucomutase 2	55276
ENSG00000143156_at	0.148235	0.404246	3.01417	0.00406905	0.0221905	-2.82857	ENSG00000143156	NME7	NME/NM23 family member 7	29922
ENSG00000105538_at	-0.198523	0.636625	-3.013	0.00408228	0.0222493	-2.83158	ENSG00000105538	RASIP1	Ras interacting protein 1	54922
ENSG00000082397_at	0.189975	1.32385	3.01273	0.0040853	0.0222523	-2.83227	ENSG00000082397	EPB41L3	erythrocyte membrane protein band 4.1 like 3	23136
ENSG00000137449_at	-0.12982	0.58862	-3.01227	0.00409051	0.0222673	-2.83345	ENSG00000137449	CPEB2	cytoplasmic polyadenylation element binding protein 2	132864
ENSG00000171469_at	0.123162	0.51611	3.01158	0.00409839	0.0222967	-2.83523	ENSG00000171469	ZNF561	zinc finger protein 561	93134
ENSG00000141446_at	0.134602	0.513995	3.00855	0.00413298	0.0224494	-2.84302	ENSG00000141446	ESCO1	establishment of sister chromatid cohesion N-acetyltransferase 1	114799
ENSG00000225830_at	0.206433	0.818455	3.00841	0.00413456	0.0224494	-2.84338	ENSG00000225830	ERCC6	ERCC excision repair 6, chromatin remodeling factor	2074
ENSG00000198924_at	0.131972	0.192553	3.00841	0.00413461	0.0224494	-2.84339	ENSG00000198924	DCLRE1A	DNA cross-link repair 1A	9937
ENSG00000054654_at	-0.138008	0.524907	-3.00825	0.00413639	0.0224494	-2.84379	ENSG00000054654	SYNE2	spectrin repeat containing nuclear envelope protein 2	23224
ENSG00000114446_at	0.181309	0.143234	3.00753	0.00414467	0.0224808	-2.84564	ENSG00000114446	IFT57	intraflagellar transport 57	55081
ENSG00000198453_at	0.150778	0.691225	3.00706	0.00415012	0.0224965	-2.84686	ENSG00000198453	ZNF568	zinc finger protein 568	374900
ENSG00000163687_at	-0.176665	0.22788	-3.00681	0.00415291	0.0224965	-2.84748	ENSG00000163687	DNASE1L3	deoxyribonuclease 1 like 3	1776
ENSG00000163002_at	0.122398	0.55603	3.00663	0.00415504	0.0224965	-2.84796	ENSG00000163002	NUP35	nucleoporin 35	129401
ENSG00000114391_at	0.241599	1.20535	3.00641	0.00415759	0.0224968	-2.84853	ENSG00000114391	RPL24	ribosomal protein L24	6152
ENSG00000165197_at	-0.215854	0.522995	-3.00572	0.00416552	0.0225263	-2.85029	ENSG00000165197	VEGFD	vascular endothelial growth factor D	2277
ENSG00000160714_at	0.176093	1.08144	3.00508	0.00417296	0.022553	-2.85195	ENSG00000160714	UBE2Q1	ubiquitin conjugating enzyme E2 Q1	55585
ENSG00000107738_at	0.15953	0.723703	3.00395	0.00418601	0.02261	-2.85484	ENSG00000107738	VSIR	V-set immunoregulatory receptor	64115
ENSG00000162437_at	0.172029	0.848742	3.00316	0.00419518	0.022646	-2.85687	ENSG00000162437	RAVER2	ribonucleoprotein, PTB binding 2	55225
ENSG00000180964_at	0.167429	0.407999	3.00288	0.00419842	0.0226499	-2.85758	ENSG00000180964	TCEAL8	transcription elongation factor A like 8	90843
ENSG00000137713_at	-0.327014	2.37533	-3.00185	0.00421043	0.0226886	-2.86023	ENSG00000137713	PPP2R1B	protein phosphatase 2 scaffold subunit Abeta	5519
ENSG00000005469_at	0.170678	0.568274	3.00183	0.00421062	0.0226886	-2.86027	ENSG00000005469	CROT	carnitine O-octanoyltransferase	54677
ENSG00000106723_at	0.174551	1.20553	3.00149	0.00421459	0.0226964	-2.86114	ENSG00000106723	SPIN1	spindlin 1	10927
ENSG00000116497_at	0.161117	0.631251	3.00093	0.00422117	0.0227184	-2.86259	ENSG00000116497	S100PBP	S100P binding protein	64766
ENSG00000196418_at	0.182109	0.674308	3.00015	0.00423022	0.0227535	-2.86458	ENSG00000196418	ZNF124	zinc finger protein 124	7678
ENSG00000163743_at	0.153003	0.494558	2.99916	0.00424193	0.0228029	-2.86714	ENSG00000163743	RCHY1	ring finger and CHY zinc finger domain containing 1	25898
ENSG00000188641_at	0.162929	1.6239	2.9989	0.0042449	0.0228039	-2.86779	ENSG00000188641	DPYD	dihydropyrimidine dehydrogenase	1806
ENSG00000148175_at	-0.178405	1.5151	-2.99871	0.00424717	0.0228039	-2.86828	ENSG00000148175	STOM	stomatin	2040
ENSG00000139154_at	0.168549	1.41197	2.99794	0.00425618	0.0228387	-2.87024	ENSG00000139154	AEBP2	AE binding protein 2	121536
ENSG00000006459_at	-0.167378	0.86271	-2.9972	0.00426493	0.0228721	-2.87215	ENSG00000006459	KDM7A	lysine demethylase 7A	80853
ENSG00000177731_at	-0.127894	1.39055	-2.99569	0.00428282	0.0229544	-2.87602	ENSG00000177731	FLII	FLII, actin remodeling protein	2314
ENSG00000213639_at	0.131942	1.60121	2.99457	0.00429613	0.0230121	-2.8789	ENSG00000213639	PPP1CB	protein phosphatase 1 catalytic subunit beta	5500
ENSG00000168438_at	0.157097	0.946678	2.99415	0.00430103	0.0230246	-2.87995	ENSG00000168438	CDC40	cell division cycle 40	51362
ENSG00000140830_at	0.1994	0.936074	2.99241	0.00432179	0.0231221	-2.88441	ENSG00000140830	TXNL4B	thioredoxin like 4B	54957
ENSG00000131831_at	-0.195347	0.719554	-2.99198	0.00432692	0.0231358	-2.88551	ENSG00000131831	RAI2	retinoic acid induced 2	10742
ENSG00000130150_at	0.183147	0.578851	2.99115	0.00433684	0.0231751	-2.88763	ENSG00000130150	MOSPD2	motile sperm domain containing 2	158747
ENSG00000116711_at	0.219605	0.494247	2.98889	0.00436407	0.0233069	-2.89343	ENSG00000116711	PLA2G4A	phospholipase A2 group IVA	5321
ENSG00000163818_at	0.179514	0.714864	2.98749	0.0043809	0.0233826	-2.89699	ENSG00000163818	LZTFL1	leucine zipper transcription factor like 1	54585
ENSG00000172465_at	0.171418	0.624919	2.98713	0.00438532	0.0233826	-2.89793	ENSG00000172465	TCEAL1	transcription elongation factor A like 1	9338
ENSG00000047578_at	0.154066	0.761343	2.98707	0.00438603	0.0233826	-2.89808	ENSG00000047578	KIAA0556	KIAA0556	23247
ENSG00000100504_at	-0.247201	2.26877	-2.98665	0.00439115	0.0233962	-2.89916	ENSG00000100504	PYGL	glycogen phosphorylase L	5836
ENSG00000156515_at	-0.167797	0.573301	-2.98624	0.0043961	0.0234087	-2.9002	ENSG00000156515	HK1	hexokinase 1	3098
ENSG00000233101_at	0.180357	0.143695	2.98524	0.00440826	0.0234596	-2.90276	ENSG00000233101	HOXB-AS3	HOXB cluster antisense RNA 3	404266
ENSG00000151773_at	0.236656	0.646635	2.98416	0.00442137	0.0235084	-2.90551	ENSG00000151773	CCDC122	coiled-coil domain containing 122	160857
ENSG00000198945_at	0.1435	0.180506	2.98406	0.00442264	0.0235084	-2.90577	ENSG00000198945	L3MBTL3	l(3)mbt-like 3 (Drosophila)	84456
ENSG00000107537_at	-0.176334	1.51986	-2.98355	0.00442891	0.0235279	-2.90708	ENSG00000107537	PHYH	phytanoyl-CoA 2-hydroxylase	5264
ENSG00000185261_at	0.148356	0.309774	2.98318	0.0044334	0.023538	-2.90802	ENSG00000185261	KIAA0825	KIAA0825	285600
ENSG00000169715_at	0.496978	1.79194	2.98021	0.00446992	0.0237179	-2.91562	ENSG00000169715	MT1E	metallothionein 1E	4493
ENSG00000006530_at	0.0986425	0.709762	2.97938	0.00448011	0.023758	-2.91772	ENSG00000006530	AGK	acylglycerol kinase	55750
ENSG00000120533_at	0.157133	1.31392	2.97842	0.00449193	0.0237988	-2.92016	ENSG00000120533	ENY2	ENY2, transcription and export complex 2 subunit	56943
ENSG00000101457_at	0.13619	0.535507	2.97825	0.00449407	0.0237988	-2.9206	ENSG00000101457	DNTTIP1	deoxynucleotidyltransferase terminal interacting protein 1	116092
ENSG00000064607_at	0.152101	0.504082	2.97812	0.00449571	0.0237988	-2.92094	ENSG00000064607	SUGP2	SURP and G-patch domain containing 2	10147
ENSG00000136048_at	0.20919	0.548196	2.97673	0.0045129	0.0238724	-2.92447	ENSG00000136048	DRAM1	DNA damage regulated autophagy modulator 1	55332
ENSG00000135111_at	-0.213724	0.787536	-2.97635	0.00451771	0.0238724	-2.92546	ENSG00000135111	TBX3	T-box 3	6926
ENSG00000186174_at	-0.187869	1.15956	-2.97622	0.00451931	0.0238724	-2.92579	ENSG00000186174	BCL9L	B-cell CLL/lymphoma 9 like	283149
ENSG00000169490_at	0.166407	0.680551	2.97615	0.00452018	0.0238724	-2.92596	ENSG00000169490	TM2D2	TM2 domain containing 2	83877
ENSG00000166398_at	-0.162814	1.15053	-2.9756	0.00452701	0.0238945	-2.92736	ENSG00000166398	KIAA0355	KIAA0355	9710
ENSG00000239713_at	0.143631	0.292033	2.97394	0.00454781	0.0239863	-2.9316	ENSG00000239713	APOBEC3G	apolipoprotein B mRNA editing enzyme catalytic subunit 3G	60489
ENSG00000135048_at	-0.238273	1.01546	-2.97368	0.004551	0.0239863	-2.93225	ENSG00000135048	TMEM2	transmembrane protein 2	23670
ENSG00000065559_at	0.130221	1.16066	2.97357	0.00455238	0.0239863	-2.93253	ENSG00000065559	MAP2K4	mitogen-activated protein kinase kinase 4	6416
ENSG00000122679_at	-0.145441	0.557473	-2.97227	0.00456871	0.0240583	-2.93585	ENSG00000122679	RAMP3	receptor activity modifying protein 3	10268
ENSG00000101052_at	0.14468	0.966312	2.97136	0.00458024	0.0240912	-2.93818	ENSG00000101052	IFT52	intraflagellar transport 52	51098
ENSG00000069535_at	-0.198543	1.01476	-2.97135	0.00458028	0.0240912	-2.93819	ENSG00000069535	MAOB	monoamine oxidase B	4129
ENSG00000153446_at	0.152027	0.376565	2.97112	0.00458322	0.0240926	-2.93878	ENSG00000153446	C16orf89	chromosome 16 open reading frame 89	146556
ENSG00000188342_at	0.179191	0.63951	2.97064	0.0045893	0.0241105	-2.94001	ENSG00000188342	GTF2F2	general transcription factor IIF subunit 2	2963
ENSG00000100596_at	-0.162926	1.30073	-2.96981	0.00459986	0.0241519	-2.94213	ENSG00000100596	SPTLC2	serine palmitoyltransferase long chain base subunit 2	9517
ENSG00000062282_at	-0.457958	2.7421	-2.96941	0.00460489	0.0241643	-2.94314	ENSG00000062282	DGAT2	diacylglycerol O-acyltransferase 2	84649
ENSG00000105849_at	0.141028	0.28385	2.96886	0.00461185	0.0241868	-2.94454	ENSG00000105849	TWISTNB	TWIST neighbor	221830
ENSG00000152382_at	0.121037	0.229088	2.96648	0.0046422	0.0243318	-2.95061	ENSG00000152382	TADA1	transcriptional adaptor 1	117143
ENSG00000111817_at	0.252492	1.30436	2.96575	0.00465146	0.0243484	-2.95245	ENSG00000111817	DSE	dermatan sulfate epimerase	29940
ENSG00000158258_at	-0.262937	0.940122	-2.96571	0.00465201	0.0243484	-2.95256	ENSG00000158258	CLSTN2	calsyntenin 2	64084
ENSG00000144645_at	-0.148987	0.741699	-2.96559	0.00465346	0.0243484	-2.95285	ENSG00000144645	OSBPL10	oxysterol binding protein like 10	114884
ENSG00000120594_at	0.204235	1.90596	2.96468	0.00466513	0.0243878	-2.95517	ENSG00000120594	PLXDC2	plexin domain containing 2	84898
ENSG00000118729_at	-0.263031	0.626198	-2.96459	0.00466639	0.0243878	-2.95541	ENSG00000118729	CASQ2	calsequestrin 2	845
ENSG00000171310_at	0.217445	0.695154	2.96358	0.0046793	0.0244412	-2.95797	ENSG00000171310	CHST11	carbohydrate sulfotransferase 11	50515
ENSG00000004776_at	-0.364529	2.09386	-2.96306	0.00468601	0.024462	-2.95929	ENSG00000004776	HSPB6	heat shock protein family B (small) member 6	126393
ENSG00000125703_at	0.203041	0.585579	2.96248	0.00469343	0.0244866	-2.96076	ENSG00000125703	ATG4C	autophagy related 4C cysteine peptidase	84938
ENSG00000158195_at	-0.133132	1.93073	-2.96138	0.00470767	0.0245467	-2.96356	ENSG00000158195	WASF2	WAS protein family member 2	10163
ENSG00000143376_at	0.157561	1.0701	2.96086	0.00471448	0.0245681	-2.9649	ENSG00000143376	SNX27	sorting nexin family member 27	81609
ENSG00000180353_at	0.206818	0.877983	2.95962	0.00473053	0.0246375	-2.96804	ENSG00000180353	HCLS1	hematopoietic cell-specific Lyn substrate 1	3059
ENSG00000170364_at	0.151317	0.573187	2.95882	0.00474088	0.0246771	-2.97006	ENSG00000170364	SETMAR	SET domain and mariner transposase fusion gene	6419
ENSG00000134954_at	-0.197347	1.37198	-2.95787	0.00475327	0.0247159	-2.97247	ENSG00000134954	ETS1	ETS proto-oncogene 1, transcription factor	2113
ENSG00000118690_at	0.159197	0.294034	2.95783	0.0047538	0.0247159	-2.97258	ENSG00000118690	ARMC2	armadillo repeat containing 2	84071
ENSG00000188001_at	-0.144513	0.474358	-2.9573	0.00476073	0.0247377	-2.97392	ENSG00000188001	TPRG1	tumor protein p63 regulated 1	285386
ENSG00000139531_at	-0.171536	1.23225	-2.95489	0.00479237	0.0248878	-2.98005	ENSG00000139531	SUOX	sulfite oxidase	6821
ENSG00000143013_at	0.151726	1.15231	2.95425	0.00480075	0.024917	-2.98166	ENSG00000143013	LMO4	LIM domain only 4	8543
ENSG00000133059_at	0.147628	0.220913	2.95378	0.00480702	0.0249352	-2.98287	ENSG00000133059	DSTYK	dual serine/threonine and tyrosine protein kinase	25778
ENSG00000169851_at	-0.18182	0.141907	-2.9509	0.00484509	0.0251182	-2.99016	ENSG00000169851	PCDH7	protocadherin 7	5099
ENSG00000178567_at	0.168435	0.260692	2.95032	0.00485285	0.0251441	-2.99164	ENSG00000178567	EPM2AIP1	EPM2A interacting protein 1	9852
ENSG00000169894_at	-0.190655	0.576253	-2.94937	0.00486547	0.025195	-2.99404	ENSG00000169894	MUC3A	mucin 3A, cell surface associated	4584
ENSG00000167635_at	0.133185	1.16753	2.9472	0.0048945	0.0253065	-2.99954	ENSG00000167635	ZNF146	zinc finger protein 146	7705
ENSG00000122335_at	0.12622	0.208277	2.94695	0.0048979	0.0253065	-3.00018	ENSG00000122335	SERAC1	serine active site containing 1	84947
ENSG00000140443_at	0.179536	0.84872	2.94687	0.00489893	0.0253065	-3.00037	ENSG00000140443	IGF1R	insulin like growth factor 1 receptor	3480
ENSG00000162772_at	0.4474	0.351857	2.94683	0.00489952	0.0253065	-3.00048	ENSG00000162772	ATF3	activating transcription factor 3	467
ENSG00000256087_at	0.153297	0.489986	2.94653	0.00490352	0.0253065	-3.00124	ENSG00000256087	ZNF432	zinc finger protein 432	9668
ENSG00000155438_at	0.208415	1.35781	2.94651	0.00490382	0.0253065	-3.00129	ENSG00000155438	NIFK	nucleolar protein interacting with the FHA domain of MKI67	84365
ENSG00000075785_at	-0.221685	2.79712	-2.94593	0.00491159	0.0253321	-3.00276	ENSG00000075785	RAB7A	RAB7A, member RAS oncogene family	7879
ENSG00000144895_at	0.150333	0.701783	2.94525	0.00492083	0.0253653	-3.00449	ENSG00000144895	EIF2A	eukaryotic translation initiation factor 2A	83939
ENSG00000033867_at	0.196616	0.743107	2.94395	0.00493831	0.0254409	-3.00777	ENSG00000033867	SLC4A7	solute carrier family 4 member 7	9497
ENSG00000164506_at	0.152554	0.514665	2.94293	0.00495211	0.0254974	-3.01035	ENSG00000164506	STXBP5	syntaxin binding protein 5	134957
ENSG00000076770_at	0.26707	1.19952	2.94141	0.00497273	0.0255781	-3.01419	ENSG00000076770	MBNL3	muscleblind like splicing regulator 3	55796
ENSG00000196235_at	0.133991	1.17888	2.94136	0.00497343	0.0255781	-3.01432	ENSG00000196235	SUPT5H	SPT5 homolog, DSIF elongation factor subunit	6829
ENSG00000100664_at	-0.179246	2.62074	-2.94098	0.00497862	0.0255902	-3.01528	ENSG00000100664	EIF5	eukaryotic translation initiation factor 5	1983
ENSG00000144747_at	0.180105	0.980595	2.93783	0.00502173	0.0257954	-3.02324	ENSG00000144747	TMF1	TATA element modulatory factor 1	7110
ENSG00000173039_at	-0.161133	0.722009	-2.93765	0.00502427	0.0257954	-3.02371	ENSG00000173039	RELA	RELA proto-oncogene, NF-kB subunit	5970
ENSG00000184258_at	-0.293272	3.063	-2.93701	0.00503308	0.025826	-3.02533	ENSG00000184258	CDR1	cerebellar degeneration related protein 1	1038
ENSG00000003402_at	-0.153525	2.81913	-2.93513	0.00505895	0.025944	-3.03006	ENSG00000003402	CFLAR	CASP8 and FADD like apoptosis regulator	8837
ENSG00000104447_at	0.162059	0.426651	2.93364	0.00507961	0.0260352	-3.03383	ENSG00000104447	TRPS1	transcriptional repressor GATA binding 1	7227
ENSG00000067829_at	-0.208008	1.73893	-2.93114	0.0051145	0.0261991	-3.04015	ENSG00000067829	IDH3G	isocitrate dehydrogenase 3 (NAD(+)) gamma	3421
ENSG00000004139_at	0.140697	0.137458	2.93061	0.00512194	0.0262223	-3.04149	ENSG00000004139	SARM1	sterile alpha and TIR motif containing 1	23098
ENSG00000119523_at	0.19033	0.77433	2.92933	0.00513979	0.0262988	-3.0447	ENSG00000119523	ALG2	ALG2, alpha-1,3/1,6-mannosyltransferase	85365
ENSG00000010278_at	0.330448	1.46761	2.92617	0.00518443	0.0265122	-3.05268	ENSG00000010278	CD9	CD9 molecule	928
ENSG00000102543_at	0.134599	0.847729	2.92566	0.00519169	0.0265343	-3.05398	ENSG00000102543	CDADC1	cytidine and dCMP deaminase domain containing 1	81602
ENSG00000161542_at	-0.157363	0.910118	-2.92141	0.00525217	0.0268137	-3.06467	ENSG00000161542	PRPSAP1	phosphoribosyl pyrophosphate synthetase associated protein 1	5635
ENSG00000162654_at	-0.194486	0.795455	-2.9214	0.00525229	0.0268137	-3.06469	ENSG00000162654	GBP4	guanylate binding protein 4	115361
ENSG00000196236_at	-0.17043	0.632868	-2.92044	0.00526609	0.0268677	-3.06711	ENSG00000196236	XPNPEP3	X-prolyl aminopeptidase 3	63929
ENSG00000130518_at	0.217819	0.302785	2.92017	0.00527003	0.0268677	-3.0678	ENSG00000130518	KIAA1683	KIAA1683	80726
ENSG00000057252_at	0.165899	0.960535	2.92004	0.0052718	0.0268677	-3.06811	ENSG00000057252	SOAT1	sterol O-acyltransferase 1	6646
ENSG00000177082_at	0.144871	0.295726	2.91889	0.00528844	0.0269373	-3.07102	ENSG00000177082	WDR73	WD repeat domain 73	84942
ENSG00000197548_at	0.14235	1.10604	2.91762	0.00530672	0.0270152	-3.0742	ENSG00000197548	ATG7	autophagy related 7	10533
ENSG00000168778_at	0.167498	0.731552	2.91667	0.00532048	0.02707	-3.07659	ENSG00000168778	TCTN2	tectonic family member 2	79867
ENSG00000197498_at	0.154881	1.15804	2.91468	0.00534943	0.027202	-3.0816	ENSG00000197498	RPF2	ribosome production factor 2 homolog	84154
ENSG00000176105_at	-0.145404	1.52898	-2.9126	0.00537988	0.0273414	-3.08683	ENSG00000176105	YES1	YES proto-oncogene 1, Src family tyrosine kinase	7525
ENSG00000136156_at	-0.199387	3.4106	-2.91001	0.0054179	0.0275192	-3.09333	ENSG00000136156	ITM2B	integral membrane protein 2B	9445
ENSG00000188529_at	0.116009	1.08981	2.90963	0.00542346	0.0275319	-3.09427	ENSG00000188529	SRSF10	serine and arginine rich splicing factor 10	10772
ENSG00000103351_at	0.175837	0.443815	2.90777	0.005451	0.0276562	-3.09895	ENSG00000103351	CLUAP1	clusterin associated protein 1	23059
ENSG00000069509_at	0.134139	0.465112	2.90487	0.00549424	0.0278599	-3.10623	ENSG00000069509	FUNDC1	FUN14 domain containing 1	139341
ENSG00000108604_at	0.158678	1.3014	2.90348	0.00551499	0.0279494	-3.10971	ENSG00000108604	SMARCD2	SWI/SNF related, matrix associated, actin dependent regulator of chromatin, subfamily d, member 2	6603
ENSG00000066336_at	0.24617	0.703958	2.90221	0.00553406	0.0280304	-3.11289	ENSG00000066336	SPI1	Spi-1 proto-oncogene	6688
ENSG00000112149_at	0.216047	0.457838	2.90059	0.00555846	0.0281295	-3.11695	ENSG00000112149	CD83	CD83 molecule	9308
ENSG00000108175_at	-0.172881	1.20986	-2.9005	0.00555986	0.0281295	-3.11718	ENSG00000108175	ZMIZ1	zinc finger MIZ-type containing 1	57178
ENSG00000033627_at	-0.167693	1.85497	-2.89978	0.00557081	0.0281691	-3.11899	ENSG00000033627	ATP6V0A1	ATPase H+ transporting V0 subunit a1	535
ENSG00000131771_at	-0.236676	0.835959	-2.8991	0.0055811	0.0282053	-3.12069	ENSG00000131771	PPP1R1B	protein phosphatase 1 regulatory inhibitor subunit 1B	84152
ENSG00000170542_at	0.198822	0.67291	2.89879	0.00558578	0.0282132	-3.12146	ENSG00000170542	SERPINB9	serpin family B member 9	5272
ENSG00000139132_at	-0.150769	1.43723	-2.89832	0.00559296	0.0282336	-3.12265	ENSG00000139132	FGD4	FYVE, RhoGEF and PH domain containing 4	121512
ENSG00000171992_at	-0.42748	1.95139	-2.89502	0.00564321	0.0284714	-3.13089	ENSG00000171992	SYNPO	synaptopodin	11346
ENSG00000114503_at	0.150488	0.972184	2.89354	0.00566586	0.0285476	-3.13458	ENSG00000114503	NCBP2	nuclear cap binding protein subunit 2	22916
ENSG00000108639_at	-0.143794	0.713427	-2.89329	0.00566971	0.0285476	-3.13521	ENSG00000108639	SYNGR2	synaptogyrin 2	9144
ENSG00000139318_at	0.289195	1.15546	2.89323	0.00567077	0.0285476	-3.13538	ENSG00000139318	DUSP6	dual specificity phosphatase 6	1848
ENSG00000049245_at	-0.134085	1.65364	-2.89321	0.00567095	0.0285476	-3.13541	ENSG00000049245	VAMP3	vesicle associated membrane protein 3	9341
ENSG00000103479_at	0.14163	1.39479	2.89144	0.00569835	0.0286662	-3.13985	ENSG00000103479	RBL2	RB transcriptional corepressor like 2	5934
ENSG00000166532_at	-0.20735	1.50421	-2.89127	0.00570086	0.0286662	-3.14026	ENSG00000166532	RIMKLB	ribosomal modification protein rimK like family member B	57494
ENSG00000198856_at	0.180783	0.551823	2.89076	0.0057089	0.0286906	-3.14156	ENSG00000198856	OSTC	oligosaccharyltransferase complex non-catalytic subunit	58505
ENSG00000069020_at	-0.158663	1.3653	-2.88732	0.00576237	0.0289433	-3.15015	ENSG00000069020	MAST4	microtubule associated serine/threonine kinase family member 4	375449
ENSG00000145246_at	0.169818	0.494166	2.88698	0.00576762	0.0289535	-3.15098	ENSG00000145246	ATP10D	ATPase phospholipid transporting 10D (putative)	57205
ENSG00000174197_at	0.169967	0.793997	2.88318	0.00582739	0.0292373	-3.16048	ENSG00000174197	MGA	MGA, MAX dimerization protein	23269
ENSG00000154065_at	-0.19663	1.08629	-2.88287	0.00583222	0.0292453	-3.16124	ENSG00000154065	ANKRD29	ankyrin repeat domain 29	147463
ENSG00000267041_at	0.15277	0.422553	2.88176	0.00584971	0.0293017	-3.164	ENSG00000267041	ZNF850	zinc finger protein 850	342892
ENSG00000073921_at	-0.223043	2.46816	-2.88158	0.0058526	0.0293017	-3.16446	ENSG00000073921	PICALM	phosphatidylinositol binding clathrin assembly protein	8301
ENSG00000163492_at	0.178711	0.318336	2.88154	0.0058532	0.0293017	-3.16455	ENSG00000163492	CCDC141	coiled-coil domain containing 141	285025
ENSG00000102580_at	0.151504	0.890047	2.88066	0.00586725	0.0293558	-3.16676	ENSG00000102580	DNAJC3	DnaJ heat shock protein family (Hsp40) member C3	5611
ENSG00000162614_at	0.31765	1.09733	2.87979	0.00588111	0.0294088	-3.16893	ENSG00000162614	NEXN	nexilin F-actin binding protein	91624
ENSG00000176142_at	0.143794	0.827363	2.87842	0.00590286	0.0295012	-3.17233	ENSG00000176142	TMEM39A	transmembrane protein 39A	55254
ENSG00000102317_at	-0.163987	1.7524	-2.87799	0.00590973	0.0295192	-3.1734	ENSG00000102317	RBM3	RNA binding motif (RNP1, RRM) protein 3	5935
ENSG00000175471_at	-0.249756	1.01406	-2.87756	0.00591668	0.0295376	-3.17448	ENSG00000175471	MCTP1	multiple C2 and transmembrane domain containing 1	79772
ENSG00000196821_at	-0.131029	1.49884	-2.87488	0.00595966	0.0297357	-3.18115	ENSG00000196821	C6orf106	chromosome 6 open reading frame 106	64771
ENSG00000151726_at	-0.242768	3.00231	-2.87311	0.0059883	0.0298621	-3.18556	ENSG00000151726	ACSL1	acyl-CoA synthetase long-chain family member 1	2180
ENSG00000119321_at	0.119722	0.794761	2.87271	0.00599477	0.0298779	-3.18655	ENSG00000119321	FKBP15	FK506 binding protein 15	23307
ENSG00000164291_at	0.123365	0.338556	2.87207	0.00600516	0.0299121	-3.18815	ENSG00000164291	ARSK	arylsulfatase family member K	153642
ENSG00000071082_at	0.204693	1.98516	2.87171	0.00601092	0.0299121	-3.18903	ENSG00000071082	RPL31	ribosomal protein L31	6160
ENSG00000154767_at	0.150268	0.872429	2.87167	0.00601157	0.0299121	-3.18913	ENSG00000154767	XPC	XPC complex subunit, DNA damage recognition and repair factor	7508
ENSG00000105792_at	0.134394	0.31128	2.87112	0.00602061	0.0299406	-3.19051	ENSG00000105792	CFAP69	cilia and flagella associated protein 69	79846
ENSG00000109762_at	0.157512	0.715222	2.86839	0.00606513	0.0301454	-3.19729	ENSG00000109762	SNX25	sorting nexin 25	83891
ENSG00000008513_at	0.135248	0.768155	2.86705	0.0060871	0.030238	-3.20062	ENSG00000008513	ST3GAL1	ST3 beta-galactoside alpha-2,3-sialyltransferase 1	6482
ENSG00000015285_at	0.147703	0.378541	2.86601	0.00610415	0.030306	-3.20319	ENSG00000015285	WAS	Wiskott-Aldrich syndrome	7454
ENSG00000131845_at	0.11815	0.386733	2.86528	0.00611625	0.0303494	-3.20502	ENSG00000131845	ZNF304	zinc finger protein 304	57343
ENSG00000114423_at	0.189752	1.30548	2.86471	0.00612575	0.0303798	-3.20645	ENSG00000114423	CBLB	Cbl proto-oncogene B	868
ENSG00000092439_at	0.145695	0.944922	2.86434	0.0061318	0.0303931	-3.20735	ENSG00000092439	TRPM7	transient receptor potential cation channel subfamily M member 7	54822
ENSG00000071242_at	-0.154886	0.511489	-2.8639	0.0061391	0.0304126	-3.20845	ENSG00000071242	RPS6KA2	ribosomal protein S6 kinase A2	6196
ENSG00000157502_at	0.142634	0.136673	2.86123	0.00618345	0.0306155	-3.21507	ENSG00000157502	MUM1L1	MUM1 like 1	139221
ENSG00000110060_at	0.163253	0.213128	2.86093	0.00618842	0.0306233	-3.21581	ENSG00000110060	PUS3	pseudouridylate synthase 3	83480
ENSG00000240771_at	0.192413	0.583524	2.86048	0.00619593	0.0306437	-3.21693	ENSG00000240771	ARHGEF25	Rho guanine nucleotide exchange factor 25	115557
ENSG00000113638_at	0.173236	0.364438	2.85929	0.0062159	0.0307257	-3.21989	ENSG00000113638	TTC33	tetratricopeptide repeat domain 33	23548
ENSG00000100625_at	0.160139	0.0297069	2.85902	0.00622045	0.0307313	-3.22056	ENSG00000100625	SIX4	SIX homeobox 4	51804
ENSG00000174669_at	-0.169352	0.253629	-2.85845	0.00622994	0.0307614	-3.22196	ENSG00000174669	SLC29A2	solute carrier family 29 member 2	3177
ENSG00000113657_at	0.227046	0.751273	2.85803	0.00623701	0.0307667	-3.223	ENSG00000113657	DPYSL3	dihydropyrimidinase like 3	1809
ENSG00000130544_at	0.135948	0.521416	2.85798	0.00623783	0.0307667	-3.22312	ENSG00000130544	ZNF557	zinc finger protein 557	79230
ENSG00000170214_at	0.167694	-0.0218099	2.85765	0.00624343	0.0307775	-3.22395	ENSG00000170214	ADRA1B	adrenoceptor alpha 1B	147
ENSG00000102786_at	0.177558	0.579935	2.857	0.0062543	0.0308143	-3.22555	ENSG00000102786	INTS6	integrator complex subunit 6	26512
ENSG00000131042_at	0.141541	0.340296	2.85629	0.00626632	0.0308424	-3.22732	ENSG00000131042	LILRB2	leukocyte immunoglobulin like receptor B2	10288
ENSG00000047849_at	-0.177879	2.3515	-2.85615	0.00626867	0.0308424	-3.22766	ENSG00000047849	MAP4	microtubule associated protein 4	4134
ENSG00000183963_at	-0.138263	0.524133	-2.85588	0.0062733	0.0308424	-3.22834	ENSG00000183963	SMTN	smoothelin	6525
ENSG00000115423_at	0.144584	0.256421	2.85586	0.00627367	0.0308424	-3.22839	ENSG00000115423	DNAH6	dynein axonemal heavy chain 6	1768
ENSG00000204387_at	0.14718	1.29909	2.85496	0.00628887	0.0309003	-3.23062	ENSG00000204387	C6orf48	chromosome 6 open reading frame 48	50854
ENSG00000170017_at	0.257017	0.411469	2.85451	0.00629643	0.0309207	-3.23172	ENSG00000170017	ALCAM	activated leukocyte cell adhesion molecule	214
ENSG00000173511_at	-0.160143	1.43553	-2.85328	0.00631728	0.0310062	-3.23476	ENSG00000173511	VEGFB	vascular endothelial growth factor B	7423
ENSG00000163171_at	-0.100956	0.471912	-2.85119	0.006353	0.0311646	-3.23995	ENSG00000163171	CDC42EP3	CDC42 effector protein 3	10602
ENSG00000107874_at	0.125672	0.467807	2.85047	0.00636524	0.0312076	-3.24172	ENSG00000107874	CUEDC2	CUE domain containing 2	79004
ENSG00000136104_at	0.171013	0.787472	2.84979	0.00637688	0.0312478	-3.2434	ENSG00000136104	RNASEH2B	ribonuclease H2 subunit B	79621
ENSG00000079459_at	-0.210717	1.58751	-2.84937	0.00638422	0.0312667	-3.24445	ENSG00000079459	FDFT1	farnesyl-diphosphate farnesyltransferase 1	2222
ENSG00000100784_at	0.139391	0.236331	2.84896	0.00639117	0.0312838	-3.24546	ENSG00000100784	RPS6KA5	ribosomal protein S6 kinase A5	9252
ENSG00000000005_at	-0.346216	0.991503	-2.84805	0.00640682	0.0313434	-3.2477	ENSG00000000005	TNMD	tenomodulin	64102
ENSG00000157796_at	0.174129	1.01994	2.84679	0.0064287	0.0314257	-3.25084	ENSG00000157796	WDR19	WD repeat domain 19	57728
ENSG00000183726_at	-0.117599	2.33866	-2.84668	0.0064306	0.0314257	-3.25111	ENSG00000183726	TMEM50A	transmembrane protein 50A	23585
ENSG00000115677_at	-0.135531	2.42189	-2.84581	0.00644556	0.0314818	-3.25324	ENSG00000115677	HDLBP	high density lipoprotein binding protein	3069
ENSG00000132470_at	0.140516	0.251746	2.84531	0.00645426	0.0315073	-3.25448	ENSG00000132470	ITGB4	integrin subunit beta 4	3691
ENSG00000166250_at	-0.242876	1.94793	-2.84503	0.00645909	0.0315137	-3.25517	ENSG00000166250	CLMP	CXADR like membrane protein	79827
ENSG00000129595_at	-0.141487	1.05104	-2.84483	0.00646256	0.0315137	-3.25567	ENSG00000129595	EPB41L4A	erythrocyte membrane protein band 4.1 like 4A	64097
ENSG00000135624_at	0.12943	1.11143	2.8439	0.00647878	0.0315494	-3.25797	ENSG00000135624	CCT7	chaperonin containing TCP1 subunit 7	10574
ENSG00000186458_at	-0.402036	0.71129	-2.84376	0.00648121	0.0315494	-3.25831	ENSG00000186458	DEFB132	defensin beta 132	400830
ENSG00000111224_at	0.123646	0.622111	2.84369	0.00648247	0.0315494	-3.25849	ENSG00000111224	PARP11	poly(ADP-ribose) polymerase family member 11	57097
ENSG00000058668_at	-0.234348	2.36518	-2.84361	0.00648385	0.0315494	-3.25869	ENSG00000058668	ATP2B4	ATPase plasma membrane Ca2+ transporting 4	493
ENSG00000100796_at	0.183946	0.96925	2.8432	0.00649088	0.0315666	-3.25968	ENSG00000100796	PPP4R3A	protein phosphatase 4 regulatory subunit 3A	55671
ENSG00000125484_at	0.144409	0.45202	2.83766	0.00658825	0.032014	-3.27337	ENSG00000125484	GTF3C4	general transcription factor IIIC subunit 4	9329
ENSG00000180917_at	0.137594	0.487172	2.83756	0.00658996	0.032014	-3.2736	ENSG00000180917	CMTR2	cap methyltransferase 2	55783
ENSG00000162869_at	0.162506	0.673025	2.83665	0.00660609	0.032075	-3.27585	ENSG00000162869	PPP1R21	protein phosphatase 1 regulatory subunit 21	129285
ENSG00000144283_at	-0.117717	1.3513	-2.83527	0.00663071	0.0321708	-3.27927	ENSG00000144283	PKP4	plakophilin 4	8502
ENSG00000274618_at	0.165511	0.370238	2.83514	0.00663293	0.0321708	-3.27957	ENSG00000274618	HIST1H4F	histone cluster 1 H4 family member f	8361
ENSG00000138463_at	0.137978	1.2147	2.8346	0.00664255	0.0322001	-3.28091	ENSG00000138463	DIRC2	disrupted in renal carcinoma 2	84925
ENSG00000167112_at	0.153689	0.0835472	2.82869	0.00674872	0.0326973	-3.29547	ENSG00000167112	TRUB2	TruB pseudouridine synthase family member 2	26995
ENSG00000134909_at	0.138304	0.677303	2.82832	0.00675534	0.0327118	-3.29637	ENSG00000134909	ARHGAP32	Rho GTPase activating protein 32	9743
ENSG00000170323_at	-0.312799	3.7796	-2.82581	0.0068009	0.0329148	-3.30254	ENSG00000170323	FABP4	fatty acid binding protein 4	2167
ENSG00000101182_at	-0.140785	1.38879	-2.82492	0.00681722	0.0329761	-3.30474	ENSG00000101182	PSMA7	proteasome subunit alpha 7	5688
ENSG00000129187_at	0.131954	1.3835	2.82405	0.00683312	0.0330353	-3.30688	ENSG00000129187	DCTD	dCMP deaminase	1635
ENSG00000136243_at	0.138568	0.868588	2.82323	0.00684807	0.0330898	-3.30889	ENSG00000136243	NUPL2	nucleoporin like 2	11097
ENSG00000180525_at	-0.135903	0.20418	-2.82267	0.00685835	0.0331218	-3.31026	ENSG00000180525	PRR26	proline rich 26	414235
ENSG00000175455_at	0.111947	1.30823	2.822	0.00687076	0.033164	-3.31192	ENSG00000175455	CCDC14	coiled-coil domain containing 14	64770
ENSG00000132840_at	-0.170451	0.776134	-2.82154	0.00687905	0.0331863	-3.31303	ENSG00000132840	BHMT2	betaine--homocysteine S-methyltransferase 2	23743
ENSG00000145349_at	0.135438	1.41122	2.82112	0.00688686	0.0332062	-3.31407	ENSG00000145349	CAMK2D	calcium/calmodulin dependent protein kinase II delta	817
ENSG00000087095_at	-0.166167	0.731164	-2.81856	0.00693425	0.0334168	-3.32036	ENSG00000087095	NLK	nemo like kinase	51701
ENSG00000115756_at	0.149574	0.32628	2.81561	0.00698915	0.0336635	-3.3276	ENSG00000115756	HPCAL1	hippocalcin like 1	3241
ENSG00000163482_at	0.167048	0.363106	2.81497	0.00700106	0.0337029	-3.32916	ENSG00000163482	STK36	serine/threonine kinase 36	27148
ENSG00000196950_at	0.104483	1.33883	2.81289	0.00704014	0.033873	-3.33427	ENSG00000196950	SLC39A10	solute carrier family 39 member 10	57181
ENSG00000137876_at	0.178874	0.956962	2.81219	0.00705326	0.033918	-3.33598	ENSG00000137876	RSL24D1	ribosomal L24 domain containing 1	51187
ENSG00000155096_at	0.141225	1.93109	2.81164	0.00706356	0.0339399	-3.33732	ENSG00000155096	AZIN1	antizyme inhibitor 1	51582
ENSG00000164850_at	-0.167309	0.47295	-2.81155	0.00706534	0.0339399	-3.33755	ENSG00000164850	GPER1	G protein-coupled estrogen receptor 1	2852
ENSG00000167705_at	-0.148444	0.447035	-2.8099	0.00709658	0.0340719	-3.3416	ENSG00000167705	RILP	Rab interacting lysosomal protein	83547
ENSG00000204262_at	-0.192398	0.61472	-2.80908	0.00711203	0.0341279	-3.34359	ENSG00000204262	COL5A2	collagen type V alpha 2 chain	1290
ENSG00000114013_at	0.182661	0.188602	2.8087	0.00711928	0.0341445	-3.34453	ENSG00000114013	CD86	CD86 molecule	942
ENSG00000135144_at	-0.189188	0.526483	-2.80765	0.00713927	0.0342213	-3.3471	ENSG00000135144	DTX1	deltex E3 ubiquitin ligase 1	1840
ENSG00000141441_at	-0.150157	0.740243	-2.80727	0.00714659	0.0342213	-3.34804	ENSG00000141441	GAREM1	GRB2 associated regulator of MAPK1 subtype 1	64762
ENSG00000170325_at	0.128806	0.262026	2.80726	0.00714664	0.0342213	-3.34804	ENSG00000170325	PRDM10	PR/SET domain 10	56980
ENSG00000157404_at	0.231802	0.455174	2.80626	0.00716584	0.034295	-3.3505	ENSG00000157404	KIT	KIT proto-oncogene receptor tyrosine kinase	3815
ENSG00000144136_at	0.238359	0.772348	2.80596	0.00717149	0.0343039	-3.35123	ENSG00000144136	SLC20A1	solute carrier family 20 member 1	6574
ENSG00000136643_at	0.164922	0.465006	2.80454	0.00719866	0.0344156	-3.35469	ENSG00000136643	RPS6KC1	ribosomal protein S6 kinase C1	26750
ENSG00000197714_at	0.141858	1.2817	2.80335	0.00722155	0.0345068	-3.35761	ENSG00000197714	ZNF460	zinc finger protein 460	10794
ENSG00000059758_at	-0.129334	1.8519	-2.80292	0.00722994	0.0345286	-3.35867	ENSG00000059758	CDK17	cyclin dependent kinase 17	5128
ENSG00000132718_at	-0.153497	0.704136	-2.80189	0.00724969	0.0346046	-3.36117	ENSG00000132718	SYT11	synaptotagmin 11	23208
ENSG00000101558_at	0.145312	1.23799	2.80164	0.00725457	0.0346096	-3.36179	ENSG00000101558	VAPA	VAMP associated protein A	9218
ENSG00000186350_at	-0.150711	0.864905	-2.80123	0.00726253	0.0346293	-3.36279	ENSG00000186350	RXRA	retinoid X receptor alpha	6256
ENSG00000109685_at	-0.113181	0.694396	-2.79909	0.00730403	0.0347995	-3.36802	ENSG00000109685	NSD2	nuclear receptor binding SET domain protein 2	7468
ENSG00000189292_at	0.160749	0.0537868	2.79899	0.00730592	0.0347995	-3.36826	ENSG00000189292	ALKAL2	ALK and LTK ligand 2	285016
ENSG00000148180_at	-0.137125	1.77812	-2.79635	0.00735751	0.0350267	-3.3747	ENSG00000148180	GSN	gelsolin	2934
ENSG00000167291_at	-0.144675	0.639628	-2.79359	0.00741173	0.0352641	-3.38143	ENSG00000167291	TBC1D16	TBC1 domain family member 16	125058
ENSG00000163162_at	0.148926	0.774176	2.79342	0.00741519	0.0352641	-3.38186	ENSG00000163162	RNF149	ring finger protein 149	284996
ENSG00000123179_at	0.144657	0.639595	2.7923	0.00743725	0.0353504	-3.38458	ENSG00000123179	EBPL	emopamil binding protein like	84650
ENSG00000136546_at	0.205077	0.340005	2.79103	0.00746251	0.035448	-3.38769	ENSG00000136546	SCN7A	sodium voltage-gated channel alpha subunit 7	6332
ENSG00000081041_at	0.280644	0.307001	2.79087	0.00746562	0.035448	-3.38807	ENSG00000081041	CXCL2	C-X-C motif chemokine ligand 2	2920
ENSG00000102974_at	0.129772	0.843081	2.79004	0.00748213	0.0355077	-3.3901	ENSG00000102974	CTCF	CCCTC-binding factor	10664
ENSG00000174799_at	0.142611	0.26837	2.78922	0.00749848	0.0355666	-3.3921	ENSG00000174799	CEP135	centrosomal protein 135	9662
ENSG00000169418_at	-0.19007	1.57666	-2.78895	0.00750392	0.0355737	-3.39276	ENSG00000169418	NPR1	natriuretic peptide receptor 1	4881
ENSG00000113555_at	-0.188972	0.741941	-2.78787	0.00752546	0.0356571	-3.39539	ENSG00000113555	PCDH12	protocadherin 12	51294
ENSG00000088205_at	0.139487	1.35608	2.78707	0.00754141	0.0357139	-3.39733	ENSG00000088205	DDX18	DEAD-box helicase 18	8886
ENSG00000198840_at	-0.350448	4.18615	-2.78503	0.00758238	0.0358705	-3.40229	ENSG00000198840	ND3	NADH dehydrogenase, subunit 3 (complex I)	4537
ENSG00000167842_at	0.146456	0.467472	2.78503	0.00758242	0.0358705	-3.4023	ENSG00000167842	MIS12	MIS12, kinetochore complex component	79003
ENSG00000101336_at	0.167568	0.274485	2.78468	0.00758944	0.035885	-3.40314	ENSG00000101336	HCK	HCK proto-oncogene, Src family tyrosine kinase	3055
ENSG00000105655_at	0.188111	0.540419	2.78436	0.00759585	0.0358965	-3.40392	ENSG00000105655	ISYNA1	inositol-3-phosphate synthase 1	51477
ENSG00000030066_at	0.128511	0.449498	2.78379	0.00760736	0.0359321	-3.4053	ENSG00000030066	NUP160	nucleoporin 160	23279
ENSG00000157800_at	0.0971256	0.4791	2.78351	0.00761316	0.0359407	-3.406	ENSG00000157800	SLC37A3	solute carrier family 37 member 3	84255
ENSG00000063587_at	-0.16219	0.405121	-2.78291	0.00762514	0.0359784	-3.40744	ENSG00000063587	ZNF275	zinc finger protein 275	10838
ENSG00000079332_at	-0.141276	2.36193	-2.78077	0.0076686	0.0361646	-3.41265	ENSG00000079332	SAR1A	secretion associated Ras related GTPase 1A	56681
ENSG00000236333_at	-0.230421	1.44806	-2.77931	0.00769852	0.0362867	-3.41621	ENSG00000236333	TRHDE-AS1	TRHDE antisense RNA 1	283392
ENSG00000154263_at	0.210096	0.729403	2.77836	0.00771791	0.0363502	-3.41852	ENSG00000154263	ABCA10	ATP binding cassette subfamily A member 10	10349
ENSG00000163221_at	0.226516	0.0668212	2.77825	0.00772004	0.0363502	-3.41877	ENSG00000163221	S100A12	S100 calcium binding protein A12	6283
ENSG00000197296_at	-0.139188	0.809771	-2.77485	0.00779005	0.0366608	-3.42703	ENSG00000197296	FITM2	fat storage inducing transmembrane protein 2	128486
ENSG00000185567_at	0.228393	0.70116	2.77253	0.00783816	0.0368679	-3.43267	ENSG00000185567	AHNAK2	AHNAK nucleoprotein 2	113146
ENSG00000177156_at	-0.203668	0.960695	-2.77195	0.00785002	0.0369045	-3.43405	ENSG00000177156	TALDO1	transaldolase 1	6888
ENSG00000166402_at	0.120218	0.320985	2.77134	0.00786272	0.036945	-3.43553	ENSG00000166402	TUB	tubby bipartite transcription factor	7275
ENSG00000197969_at	0.126925	0.534969	2.77087	0.00787266	0.0369724	-3.43669	ENSG00000197969	VPS13A	vacuolar protein sorting 13 homolog A	23230
ENSG00000175416_at	0.170827	1.03555	2.76968	0.00789748	0.0370697	-3.43957	ENSG00000175416	CLTB	clathrin light chain B	1212
ENSG00000171823_at	0.128942	0.808761	2.76938	0.00790366	0.0370794	-3.44028	ENSG00000171823	FBXL14	F-box and leucine rich repeat protein 14	144699
ENSG00000167615_at	-0.135319	1.79998	-2.76916	0.00790826	0.0370818	-3.44082	ENSG00000167615	LENG8	leukocyte receptor cluster member 8	114823
ENSG00000104812_at	-0.178131	1.28976	-2.76778	0.00793736	0.0371989	-3.44418	ENSG00000104812	GYS1	glycogen synthase 1	2997
ENSG00000135744_at	0.265791	0.569211	2.76537	0.00798811	0.0374091	-3.45001	ENSG00000135744	AGT	angiotensinogen	183
ENSG00000116584_at	-0.0975007	0.547239	-2.76526	0.00799049	0.0374091	-3.45028	ENSG00000116584	ARHGEF2	Rho/Rac guanine nucleotide exchange factor 2	9181
ENSG00000132434_at	0.137457	1.03255	2.76356	0.0080264	0.0375577	-3.45439	ENSG00000132434	LANCL2	LanC like 2	55915
ENSG00000135845_at	0.0999835	0.369758	2.76261	0.00804657	0.0376326	-3.45668	ENSG00000135845	PIGC	phosphatidylinositol glycan anchor biosynthesis class C	5279
ENSG00000177098_at	-0.156336	0.88193	-2.76201	0.00805941	0.0376732	-3.45814	ENSG00000177098	SCN4B	sodium voltage-gated channel beta subunit 4	6330
ENSG00000163933_at	0.128155	0.470976	2.76056	0.0080903	0.037798	-3.46164	ENSG00000163933	RFT1	RFT1 homolog	91869
ENSG00000100591_at	0.132276	1.63517	2.76024	0.00809727	0.037811	-3.46243	ENSG00000100591	AHSA1	activator of HSP90 ATPase activity 1	10598
ENSG00000128016_at	0.664548	2.20159	2.75968	0.00810909	0.0378466	-3.46376	ENSG00000128016	ZFP36	ZFP36 ring finger protein	7538
ENSG00000188647_at	0.139885	0.970591	2.75912	0.00812126	0.0378838	-3.46513	ENSG00000188647	PTAR1	protein prenyltransferase alpha subunit repeat containing 1	375743
ENSG00000185900_at	0.141295	0.587263	2.7575	0.00815609	0.0380267	-3.46905	ENSG00000185900	POMK	protein-O-mannose kinase	84197
ENSG00000164331_at	0.160386	0.790905	2.75643	0.00817899	0.0381137	-3.47161	ENSG00000164331	ANKRA2	ankyrin repeat family A member 2	57763
ENSG00000163389_at	0.126189	0.390158	2.75613	0.00818552	0.0381245	-3.47234	ENSG00000163389	POGLUT1	protein O-glucosyltransferase 1	56983
ENSG00000147872_at	-0.122356	0.704764	-2.75453	0.00822029	0.0382667	-3.47621	ENSG00000147872	PLIN2	perilipin 2	123
ENSG00000106692_at	0.133082	0.368079	2.7539	0.00823382	0.03831	-3.47772	ENSG00000106692	FKTN	fukutin	2218
ENSG00000166881_at	0.165928	0.698227	2.75246	0.00826534	0.0384368	-3.48121	ENSG00000166881	NEMP1	nuclear envelope integral membrane protein 1	23306
ENSG00000083857_at	-0.19298	1.92895	-2.75179	0.00827993	0.0384848	-3.48282	ENSG00000083857	FAT1	FAT atypical cadherin 1	2195
ENSG00000124491_at	0.301839	1.15234	2.75096	0.00829805	0.0385315	-3.48482	ENSG00000124491	F13A1	coagulation factor XIII A chain	2162
ENSG00000120800_at	0.144165	0.418973	2.75091	0.0082991	0.0385315	-3.48494	ENSG00000120800	UTP20	UTP20, small subunit processome component	27340
ENSG00000206538_at	0.398962	1.36767	2.75074	0.00830276	0.0385315	-3.48534	ENSG00000206538	VGLL3	vestigial like family member 3	389136
ENSG00000107679_at	0.176642	1.2392	2.74987	0.00832201	0.038601	-3.48746	ENSG00000107679	PLEKHA1	pleckstrin homology domain containing A1	59338
ENSG00000116489_at	0.123226	1.22871	2.74933	0.00833382	0.0386359	-3.48875	ENSG00000116489	CAPZA1	capping actin protein of muscle Z-line alpha subunit 1	829
ENSG00000109919_at	-0.213953	1.9257	-2.74729	0.00837872	0.0388241	-3.49367	ENSG00000109919	MTCH2	mitochondrial carrier 2	23788
ENSG00000166710_at	-0.197793	3.45765	-2.74692	0.00838694	0.0388423	-3.49456	ENSG00000166710	B2M	beta-2-microglobulin	567
ENSG00000058729_at	0.117756	0.281061	2.74594	0.00840866	0.0389229	-3.49692	ENSG00000058729	RIOK2	RIO kinase 2	55781
ENSG00000137494_at	0.120148	0.421298	2.74536	0.00842153	0.0389625	-3.49832	ENSG00000137494	ANKRD42	ankyrin repeat domain 42	338699
ENSG00000119906_at	0.156106	0.467257	2.74515	0.00842613	0.0389639	-3.49882	ENSG00000119906	SLF2	SMC5-SMC6 complex localization factor 2	55719
ENSG00000155660_at	0.175038	0.517152	2.74416	0.00844803	0.0390451	-3.50119	ENSG00000155660	PDIA4	protein disulfide isomerase family A member 4	9601
ENSG00000168566_at	0.144526	0.497892	2.74276	0.00847929	0.0391695	-3.50457	ENSG00000168566	SNRNP48	small nuclear ribonucleoprotein U11/U12 subunit 48	154007
ENSG00000198804_at	-0.35348	4.60719	-2.74231	0.00848927	0.0391956	-3.50564	ENSG00000198804	COX1	cytochrome c oxidase subunit I	4512
ENSG00000119655_at	0.192921	1.6095	2.74041	0.00853188	0.0393722	-3.51022	ENSG00000119655	NPC2	NPC intracellular cholesterol transporter 2	10577
ENSG00000092068_at	0.193252	0.992681	2.74004	0.00854036	0.0393912	-3.51112	ENSG00000092068	SLC7A8	solute carrier family 7 member 8	23428
ENSG00000133317_at	-0.315356	1.67765	-2.73975	0.00854667	0.0394002	-3.5118	ENSG00000133317	LGALS12	galectin 12	85329
ENSG00000137947_at	0.146406	0.983332	2.73814	0.00858305	0.0395477	-3.51568	ENSG00000137947	GTF2B	general transcription factor IIB	2959
ENSG00000176971_at	0.148987	0.408639	2.7365	0.00862025	0.0396988	-3.51963	ENSG00000176971	FIBIN	fin bud initiation factor homolog (zebrafish)	387758
ENSG00000197863_at	0.110041	0.322899	2.73628	0.0086251	0.0397009	-3.52014	ENSG00000197863	ZNF790	zinc finger protein 790	388536
ENSG00000158941_at	-0.116978	0.768254	-2.73534	0.0086465	0.0397792	-3.52241	ENSG00000158941	CCAR2	cell cycle and apoptosis regulator 2	57805
ENSG00000101350_at	0.159824	0.571381	2.73368	0.00868431	0.0399328	-3.52639	ENSG00000101350	KIF3B	kinesin family member 3B	9371
ENSG00000187474_at	0.353917	0.760074	2.72984	0.00877234	0.0403171	-3.5356	ENSG00000187474	FPR3	formyl peptide receptor 3	2359
ENSG00000142875_at	0.147549	1.20349	2.72896	0.00879271	0.0403733	-3.53772	ENSG00000142875	PRKACB	protein kinase cAMP-activated catalytic subunit beta	5567
ENSG00000154258_at	0.159115	1.49444	2.72892	0.00879353	0.0403733	-3.5378	ENSG00000154258	ABCA9	ATP binding cassette subfamily A member 9	10350
ENSG00000170584_at	0.109261	0.575851	2.7275	0.00882643	0.0405038	-3.54121	ENSG00000170584	NUDCD2	NudC domain containing 2	134492
ENSG00000119636_at	0.119	0.293628	2.72595	0.00886251	0.0406487	-3.54494	ENSG00000119636	BBOF1	basal body orientation factor 1	80127
ENSG00000145354_at	0.146031	0.479084	2.72558	0.00887109	0.0406623	-3.54582	ENSG00000145354	CISD2	CDGSH iron sulfur domain 2	493856
ENSG00000118007_at	0.166669	0.981291	2.72543	0.00887448	0.0406623	-3.54617	ENSG00000118007	STAG1	stromal antigen 1	10274
ENSG00000133858_at	0.155609	0.98664	2.72367	0.00891569	0.0408304	-3.5504	ENSG00000133858	ZFC3H1	zinc finger C3H1-type containing	196441
ENSG00000100994_at	-0.132288	0.702035	-2.72231	0.00894737	0.0409547	-3.55363	ENSG00000100994	PYGB	glycogen phosphorylase B	5834
ENSG00000172716_at	0.14371	0.458721	2.722	0.00895479	0.0409679	-3.55439	ENSG00000172716	SLFN11	schlafen family member 11	91607
ENSG00000135926_at	-0.15076	0.566195	-2.72143	0.00896806	0.0410079	-3.55574	ENSG00000135926	TMBIM1	transmembrane BAX inhibitor motif containing 1	64114
ENSG00000137834_at	-0.218857	1.05449	-2.7207	0.00898532	0.041066	-3.5575	ENSG00000137834	SMAD6	SMAD family member 6	4091
ENSG00000100344_at	-0.194299	0.0707365	-2.72045	0.00899126	0.0410724	-3.5581	ENSG00000100344	PNPLA3	patatin like phospholipase domain containing 3	80339
ENSG00000155761_at	-0.147921	0.0217823	-2.72015	0.00899821	0.0410833	-3.5588	ENSG00000155761	SPAG17	sperm associated antigen 17	200162
ENSG00000004864_at	0.151548	0.779143	2.71977	0.00900715	0.0411034	-3.55971	ENSG00000004864	SLC25A13	solute carrier family 25 member 13	10165
ENSG00000085063_at	-0.161741	2.3169	-2.71926	0.00901932	0.0411278	-3.56094	ENSG00000085063	CD59	CD59 molecule (CD59 blood group)	966
ENSG00000102390_at	0.145017	0.377589	2.71906	0.00902404	0.0411278	-3.56142	ENSG00000102390	PBDC1	polysaccharide biosynthesis domain containing 1	51260
ENSG00000132514_at	0.192581	0.195363	2.71897	0.00902617	0.0411278	-3.56163	ENSG00000132514	CLEC10A	C-type lectin domain containing 10A	10462
ENSG00000174562_at	-0.117564	0.696608	-2.71865	0.00903378	0.0411393	-3.5624	ENSG00000174562	KLK15	kallikrein related peptidase 15	55554
ENSG00000148248_at	-0.106026	1.18076	-2.71848	0.00903781	0.0411393	-3.56281	ENSG00000148248	SURF4	surfeit 4	6836
ENSG00000095564_at	0.125044	1.08303	2.7171	0.00907056	0.0412676	-3.56611	ENSG00000095564	BTAF1	B-TFIID TATA-box binding protein associated factor 1	9044
ENSG00000164548_at	0.160435	1.34147	2.71626	0.00909049	0.0413375	-3.56811	ENSG00000164548	TRA2A	transformer 2 alpha homolog	29896
ENSG00000113460_at	0.129765	0.63797	2.71592	0.00909846	0.0413529	-3.56891	ENSG00000113460	BRIX1	BRX1, biogenesis of ribosomes	55299
ENSG00000107560_at	0.184648	1.02123	2.71498	0.00912088	0.0414204	-3.57116	ENSG00000107560	RAB11FIP2	RAB11 family interacting protein 2	22841
ENSG00000181126_at	-0.0946306	0.837096	-2.71492	0.00912248	0.0414204	-3.57132	ENSG00000181126	LOC554223	histocompatibility antigen-related	554223
ENSG00000087191_at	0.145646	1.21395	2.71305	0.00916715	0.0416023	-3.57577	ENSG00000087191	PSMC5	proteasome 26S subunit, ATPase 5	5705
ENSG00000103549_at	0.132384	0.54679	2.71258	0.00917851	0.0416329	-3.5769	ENSG00000103549	RNF40	ring finger protein 40	9810
ENSG00000147862_at	-0.145133	2.98041	-2.71222	0.00918718	0.0416513	-3.57776	ENSG00000147862	NFIB	nuclear factor I B	4781
ENSG00000109606_at	0.132171	1.23002	2.7092	0.00925991	0.04196	-3.58495	ENSG00000109606	DHX15	DEAH-box helicase 15	1665
ENSG00000189221_at	-0.217537	2.35773	-2.70859	0.00927471	0.042006	-3.58641	ENSG00000189221	MAOA	monoamine oxidase A	4128
ENSG00000151422_at	0.163208	1.02141	2.70785	0.00929261	0.042066	-3.58817	ENSG00000151422	FER	FER tyrosine kinase	2241
ENSG00000151135_at	0.100685	0.430614	2.70757	0.00929953	0.0420762	-3.58885	ENSG00000151135	TMEM263	transmembrane protein 263	90488
ENSG00000120662_at	0.136064	0.531605	2.7073	0.00930608	0.0420847	-3.58949	ENSG00000120662	MTRF1	mitochondrial translation release factor 1	9617
ENSG00000104967_at	-0.135525	0.505033	-2.7071	0.00931101	0.0420859	-3.58997	ENSG00000104967	NOVA2	NOVA alternative splicing regulator 2	4858
[truncated: 7,033 more rows]

## Sheet: Cancer VAT v SAT
Direction of change is visceral i.e. up is up in visceral and vice versa												HALLMARK Genesets
probeset	logFC	AveExpr	t	P.Value	adj.P.Val	B	ENSEMBL	SYMBOL	GENENAME	ENTREZID		geneset	NGenes	Direction	PValue	FDR
ENSG00000179914_at	3.18439	0.934096	30.6442	1.12941e-33	1.01997e-29	64.9137	ENSG00000179914	ITLN1	intelectin 1	55600		HALLMARK_ADIPOGENESIS	176	Down	2.16746e-08	1.08373e-06
ENSG00000245694_at	-1.36831	0.919486	-20.7418	6.02618e-26	2.72112e-22	48.4883	ENSG00000245694	LOC101927480	uncharacterized LOC101927480	101927480		HALLMARK_FATTY_ACID_METABOLISM	116	Down	0.00174157	0.0435391
ENSG00000092607_at	-1.23782	0.757114	-20.2319	1.80456e-25	5.43232e-22	47.4441	ENSG00000092607	TBX15	T-box 15	6913		HALLMARK_MYOGENESIS	121	Down	0.00409764	0.068294
ENSG00000102854_at	1.72329	0.280296	17.4131	1.17913e-22	2.66217e-19	41.2188	ENSG00000102854	MSLN	mesothelin	10232		HALLMARK_ALLOGRAFT_REJECTION	119	Up	0.00765884	0.0921433
ENSG00000163347_at	2.1443	0.744709	16.7929	5.44488e-22	9.83454e-19	39.7377	ENSG00000163347	CLDN1	claudin 1	9076		HALLMARK_OXIDATIVE_PHOSPHORYLATION	173	Down	0.0107848	0.0921433
ENSG00000161905_at	1.28582	0.488464	16.473	1.218e-21	1.8333e-18	38.9566	ENSG00000161905	ALOX15	arachidonate 15-lipoxygenase	246		HALLMARK_INFLAMMATORY_RESPONSE	122	Up	0.0110572	0.0921433
ENSG00000118849_at	1.57662	0.775818	15.6256	1.08406e-20	1.39859e-17	36.8306	ENSG00000118849	RARRES1	retinoic acid receptor responder 1	5918		HALLMARK_KRAS_SIGNALING_UP	130	Up	0.0642398	0.4003
ENSG00000105894_at	0.829089	0.619796	15.4443	1.74859e-20	1.97394e-17	36.3647	ENSG00000105894	PTN	pleiotrophin	5764		HALLMARK_INTERFERON_ALPHA_RESPONSE	76	Up	0.0735774	0.4003
ENSG00000205038_at	1.60005	0.476873	15.1071	4.29766e-20	4.20694e-17	35.4875	ENSG00000205038	PKHD1L1	PKHD1 like 1	93035		HALLMARK_NOTCH_SIGNALING	24	Down	0.0823899	0.4003
ENSG00000243566_at	1.70344	0.610099	15.0771	4.65833e-20	4.20694e-17	35.4089	ENSG00000243566	UPK3B	uroplakin 3B	105375355		HALLMARK_PEROXISOME	71	Down	0.0828027	0.4003
ENSG00000169594_at	1.54896	0.342608	15.0346	5.22264e-20	4.28778e-17	35.2973	ENSG00000169594	BNC1	basonuclin 1	646		HALLMARK_HEDGEHOG_SIGNALING	25	Down	0.088066	0.4003
ENSG00000105855_at	1.30912	0.49347	14.788	1.01863e-19	7.66607e-17	34.6447	ENSG00000105855	ITGB8	integrin subunit beta 8	3696		HALLMARK_ESTROGEN_RESPONSE_EARLY	124	Up	0.119976	0.465994
ENSG00000124920_at	0.795974	0.31207	14.4814	2.36117e-19	1.64029e-16	33.8227	ENSG00000124920	MYRF	myelin regulatory factor	745		HALLMARK_APICAL_SURFACE	23	Up	0.123083	0.465994
ENSG00000184937_at	1.29627	0.407611	14.4137	2.84728e-19	1.8367e-16	33.6395	ENSG00000184937	WT1	Wilms tumor 1	7490		HALLMARK_REACTIVE_OXIGEN_SPECIES_PATHWAY	39	Down	0.14877	0.465994
ENSG00000175745_at	1.00917	0.763654	14.208	5.04543e-19	3.03768e-16	33.0795	ENSG00000175745	NR2F1	nuclear receptor subfamily 2 group F member 1	7025		HALLMARK_BILE_ACID_METABOLISM	65	Down	0.17094	0.465994
ENSG00000092820_at	1.28002	1.66961	14.0496	7.86456e-19	4.43905e-16	32.6447	ENSG00000092820	EZR	ezrin	7430		HALLMARK_CHOLESTEROL_HOMEOSTASIS	58	Down	0.171223	0.465994
ENSG00000125872_at	1.70328	0.318994	13.8516	1.37602e-18	7.20696e-16	32.0965	ENSG00000125872	LRRN4	leucine rich repeat neuronal 4	164312		HALLMARK_COMPLEMENT	141	Up	0.17667	0.465994
ENSG00000158764_at	1.41983	0.338287	13.8364	1.43644e-18	7.20696e-16	32.0543	ENSG00000158764	ITLN2	intelectin 2	142683		HALLMARK_XENOBIOTIC_METABOLISM	126	Down	0.177826	0.465994
ENSG00000197506_at	1.00855	0.559288	13.7859	1.65844e-18	7.88284e-16	31.9134	ENSG00000197506	SLC28A3	solute carrier family 28 member 3	64078		HALLMARK_GLYCOLYSIS	125	Down	0.183353	0.465994
ENSG00000111057_at	1.05962	0.32941	13.7277	1.95709e-18	8.83724e-16	31.751	ENSG00000111057	KRT18	keratin 18	3875		HALLMARK_HEME_METABOLISM	134	Down	0.186634	0.465994
ENSG00000112936_at	1.71431	1.28069	13.6203	2.66107e-18	1.14439e-15	31.4496	ENSG00000112936	C7	complement C7	730		HALLMARK_MITOTIC_SPINDLE	140	Down	0.195717	0.465994
ENSG00000114638_at	1.17277	0.492849	13.2313	8.18905e-18	3.3616e-15	30.3461	ENSG00000114638	UPK1B	uroplakin 1B	7348		HALLMARK_UNFOLDED_PROTEIN_RESPONSE	93	Up	0.207495	0.471579
ENSG00000162493_at	1.18852	0.583124	13.1896	9.24795e-18	3.63123e-15	30.2267	ENSG00000162493	PDPN	podoplanin	10630		HALLMARK_INTERFERON_GAMMA_RESPONSE	148	Up	0.252987	0.506191
ENSG00000185565_at	1.22677	0.327188	12.9564	1.83316e-17	6.89803e-15	29.5542	ENSG00000185565	LSAMP	limbic system-associated membrane protein	4045		HALLMARK_PI3K_AKT_MTOR_SIGNALING	75	Down	0.256229	0.506191
ENSG00000181143_at	1.00341	0.370158	12.7921	2.98164e-17	1.07709e-14	29.0759	ENSG00000181143	MUC16	mucin 16, cell surface associated	94025		HALLMARK_PROTEIN_SECRETION	86	Down	0.26929	0.506191
ENSG00000196730_at	0.958443	1.42457	12.7664	3.21842e-17	1.11791e-14	29.0008	ENSG00000196730	DAPK1	death associated protein kinase 1	1612		HALLMARK_PANCREAS_BETA_CELLS	12	Up	0.272175	0.506191
ENSG00000265190_at	1.17621	0.232573	12.6827	4.12907e-17	1.3811e-14	28.7557	ENSG00000265190	ANXA8	annexin A8	653145		HALLMARK_COAGULATION	73	Up	0.273343	0.506191
ENSG00000182230_at	1.31172	0.19769	12.4741	7.71579e-17	2.48862e-14	28.1404	ENSG00000182230	FAM153B	family with sequence similarity 153 member B	202134		HALLMARK_P53_PATHWAY	133	Up	0.319735	0.570955
ENSG00000124785_at	-0.762746	1.35018	-12.2555	1.49502e-16	4.65569e-14	27.4891	ENSG00000124785	NRN1	neuritin 1	51299		HALLMARK_G2M_CHECKPOINT	114	Up	0.388533	0.669885
ENSG00000143995_at	0.859994	0.749961	12.241	1.56235e-16	4.7032e-14	27.4457	ENSG00000143995	MEIS1	Meis homeobox 1	4211		HALLMARK_MYC_TARGETS_V2	38	Up	0.410164	0.681069
ENSG00000118526_at	0.696838	0.163488	12.1744	1.91325e-16	5.57372e-14	27.2461	ENSG00000118526	TCF21	transcription factor 21	6943		HALLMARK_IL2_STAT5_SIGNALING	137	Down	0.450965	0.681069
ENSG00000124107_at	1.64097	0.853994	12.1434	2.10341e-16	5.93622e-14	27.1528	ENSG00000124107	SLPI	secretory leukocyte peptidase inhibitor	6590		HALLMARK_DNA_REPAIR	113	Down	0.459149	0.681069
ENSG00000154639_at	0.778348	0.206624	12.0994	2.40578e-16	6.58381e-14	27.0204	ENSG00000154639	CXADR	coxsackie virus and adenovirus receptor	1525		HALLMARK_MTORC1_SIGNALING	152	Down	0.475945	0.681069
ENSG00000106809_at	1.40086	2.20372	11.7439	7.19651e-16	1.91152e-13	25.9404	ENSG00000106809	OGN	osteoglycin	4969		HALLMARK_APOPTOSIS	119	Up	0.476313	0.681069
ENSG00000169218_at	0.873673	0.549148	11.7213	7.71906e-16	1.99174e-13	25.8712	ENSG00000169218	RSPO1	R-spondin 1	284654		HALLMARK_TGF_BETA_SIGNALING	47	Down	0.476748	0.681069
ENSG00000128849_at	0.701805	0.0652544	11.6177	1.0661e-15	2.67443e-13	25.5528	ENSG00000128849	CGNL1	cingulin like 1	84952		HALLMARK_E2F_TARGETS	106	Up	0.506965	0.704119
ENSG00000161249_at	0.958933	0.259536	11.5531	1.30448e-15	3.18399e-13	25.3537	ENSG00000161249	DMKN	dermokine	93099		HALLMARK_WNT_BETA_CATENIN_SIGNALING	27	Down	0.542037	0.732482
ENSG00000125848_at	1.13724	0.366621	11.4837	1.62155e-15	3.85373e-13	25.139	ENSG00000125848	FLRT3	fibronectin leucine rich transmembrane protein 3	23767		HALLMARK_KRAS_SIGNALING_DN	46	Up	0.582566	0.766534
ENSG00000150782_at	1.1348	0.494856	11.344	2.51706e-15	5.82861e-13	24.7051	ENSG00000150782	IL18	interleukin 18	3606		HALLMARK_HYPOXIA	145	Down	0.665513	0.838618
ENSG00000168824_at	0.544314	0.220985	11.2721	3.15917e-15	7.13262e-13	24.4809	ENSG00000168824	NSG1	neuron specific gene family member 1	27065		HALLMARK_UV_RESPONSE_DN	121	Down	0.677976	0.838618
ENSG00000141448_at	0.757873	0.492957	11.2217	3.70648e-15	8.16421e-13	24.3231	ENSG00000141448	GATA6	GATA binding protein 6	2627		HALLMARK_MYC_TARGETS_V1	153	Up	0.72596	0.838618
ENSG00000167757_at	0.603476	0.292025	11.0631	6.13971e-15	1.32018e-12	23.8248	ENSG00000167757	KLK11	kallikrein related peptidase 11	11012		HALLMARK_TNFA_SIGNALING_VIA_NFKB	157	Down	0.735954	0.838618
ENSG00000168743_at	0.850631	0.61	10.9605	8.52399e-15	1.79024e-12	23.5008	ENSG00000168743	NPNT	nephronectin	255743		HALLMARK_UV_RESPONSE_UP	114	Down	0.737726	0.838618
ENSG00000081479_at	1.00281	0.256375	10.9396	9.11587e-15	1.87103e-12	23.4345	ENSG00000081479	LRP2	LDL receptor related protein 2	4036		HALLMARK_IL6_JAK_STAT3_SIGNALING	59	Down	0.737984	0.838618
ENSG00000187720_at	0.720447	-0.0947755	10.8186	1.34528e-14	2.65025e-12	23.0501	ENSG00000187720	THSD4	thrombospondin type 1 domain containing 4	79875		HALLMARK_ANGIOGENESIS	27	Down	0.875693	0.969586
ENSG00000134762_at	0.793094	0.14786	10.8175	1.34992e-14	2.65025e-12	23.0467	ENSG00000134762	DSC3	desmocollin 3	1825		HALLMARK_APICAL_JUNCTION	135	Up	0.892019	0.969586
ENSG00000112655_at	0.431391	0.322151	10.7828	1.50997e-14	2.90138e-12	22.936	ENSG00000112655	PTK7	protein tyrosine kinase 7 (inactive)	5754		HALLMARK_SPERMATOGENESIS	49	Up	0.92095	0.972134
ENSG00000180440_at	0.921626	0.422671	10.6335	2.44855e-14	4.6051e-12	22.4583	ENSG00000180440	SERTM1	serine rich and transmembrane domain containing 1	400120		HALLMARK_ANDROGEN_RESPONSE	81	Up	0.933249	0.972134
ENSG00000114200_at	1.08576	0.49645	10.6272	2.49861e-14	4.6051e-12	22.4383	ENSG00000114200	BCHE	butyrylcholinesterase	590		HALLMARK_ESTROGEN_RESPONSE_LATE	118	Up	0.959379	0.978958
ENSG00000264230_at	1.18389	0.287711	10.4097	5.07966e-14	9.17487e-12	21.7371	ENSG00000264230	LINC00842	long intergenic non-protein coding RNA 842	643650		HALLMARK_EPITHELIAL_MESENCHYMAL_TRANSITION	162	Down	0.99437	0.99437
ENSG00000106404_at	0.842256	0.633407	10.3037	7.19153e-14	1.27347e-11	21.3934	ENSG00000106404	CLDN15	claudin 15	24146
ENSG00000164520_at	0.522877	0.321853	10.271	8.00933e-14	1.391e-11	21.2869	ENSG00000164520	RAET1E	retinoic acid early transcript 1E	135250
ENSG00000125355_at	0.994593	0.481118	10.2288	9.20414e-14	1.56835e-11	21.1494	ENSG00000125355	TMEM255A	transmembrane protein 255A	55026
ENSG00000205403_at	0.885366	1.12831	10.1821	1.07356e-13	1.79542e-11	20.9973	ENSG00000205403	CFI	complement factor I	3426
ENSG00000025423_at	0.744514	0.21288	10.1299	1.27597e-13	2.08744e-11	20.8265	ENSG00000025423	HSD17B6	hydroxysteroid 17-beta dehydrogenase 6	8630
ENSG00000112414_at	0.71167	0.48416	10.1234	1.30376e-13	2.08744e-11	20.8051	ENSG00000112414	ADGRG6	adhesion G protein-coupled receptor G6	57211
ENSG00000205929_at	0.769142	0.289875	10.1202	1.31751e-13	2.08744e-11	20.7948	ENSG00000205929	C21orf62	chromosome 21 open reading frame 62	56245
ENSG00000140563_at	0.745757	0.136487	10.0835	1.48796e-13	2.31686e-11	20.6745	ENSG00000140563	MCTP2	multiple C2 and transmembrane domain containing 2	55784
ENSG00000143375_at	0.641683	0.0479818	10.07	1.55589e-13	2.38157e-11	20.6303	ENSG00000143375	CGN	cingulin	57530
ENSG00000169071_at	0.459015	0.0646023	10.0128	1.88133e-13	2.83171e-11	20.4425	ENSG00000169071	ROR2	receptor tyrosine kinase like orphan receptor 2	4920
ENSG00000184613_at	0.761971	0.26805	9.97759	2.11501e-13	3.13125e-11	20.3267	ENSG00000184613	NELL2	neural EGFL like 2	4753
ENSG00000169035_at	0.724129	0.393559	9.9331	2.45278e-13	3.57275e-11	20.1801	ENSG00000169035	KLK7	kallikrein related peptidase 7	5650
ENSG00000156218_at	0.51257	0.837932	9.88213	2.90735e-13	4.16766e-11	20.012	ENSG00000156218	ADAMTSL3	ADAMTS like 3	57188
ENSG00000111371_at	0.814004	0.86826	9.84508	3.29046e-13	4.64315e-11	19.8895	ENSG00000111371	SLC38A1	solute carrier family 38 member 1	81539
ENSG00000124171_at	0.702017	0.353555	9.83897	3.35836e-13	4.66606e-11	19.8693	ENSG00000124171	PARD6B	par-6 family cell polarity regulator beta	84612
ENSG00000134138_at	0.752548	1.20862	9.79327	3.91325e-13	5.35463e-11	19.7181	ENSG00000134138	MEIS2	Meis homeobox 2	4212
ENSG00000137573_at	1.36064	1.88671	9.61508	7.12071e-13	9.59809e-11	19.1258	ENSG00000137573	SULF1	sulfatase 1	23213
ENSG00000110693_at	0.698835	0.892175	9.59074	7.72956e-13	1.02655e-10	19.0447	ENSG00000110693	SOX6	SRY-box 6	55553
ENSG00000006042_at	0.872026	0.64742	9.57321	8.20061e-13	1.07333e-10	18.9861	ENSG00000006042	TMEM98	transmembrane protein 98	26022
ENSG00000105928_at	0.557432	0.0723991	9.54974	8.87668e-13	1.14522e-10	18.9078	ENSG00000105928	DFNA5	DFNA5, deafness associated tumor suppressor	1687
ENSG00000089225_at	-0.794931	0.371421	-9.51655	9.93025e-13	1.2631e-10	18.7968	ENSG00000089225	TBX5	T-box 5	6910
ENSG00000151883_at	0.494865	1.14351	9.47566	1.14033e-12	1.43033e-10	18.6599	ENSG00000151883	PARP8	poly(ADP-ribose) polymerase family member 8	79668
ENSG00000129451_at	0.546339	0.00566631	9.4623	1.19311e-12	1.47602e-10	18.6152	ENSG00000129451	KLK10	kallikrein related peptidase 10	5655
ENSG00000096696_at	0.655411	0.109757	9.44685	1.25724e-12	1.51676e-10	18.5634	ENSG00000096696	DSP	desmoplakin	1832
ENSG00000170571_at	0.749646	0.615056	9.44629	1.25963e-12	1.51676e-10	18.5615	ENSG00000170571	EMB	embigin	133418
ENSG00000112902_at	0.871742	1.15099	9.4153	1.39916e-12	1.66261e-10	18.4575	ENSG00000112902	SEMA5A	semaphorin 5A	9037
ENSG00000152661_at	0.862495	1.49127	9.37245	1.61822e-12	1.89794e-10	18.3136	ENSG00000152661	GJA1	gap junction protein alpha 1	2697
ENSG00000182255_at	0.75251	0.360577	9.34147	1.79794e-12	2.08169e-10	18.2094	ENSG00000182255	KCNA4	potassium voltage-gated channel subfamily A member 4	3739
ENSG00000147459_at	0.598672	0.834904	9.32482	1.90267e-12	2.17506e-10	18.1534	ENSG00000147459	DOCK5	dedicator of cytokinesis 5	80005
ENSG00000237125_at	0.562663	0.0424701	9.29776	2.08621e-12	2.35507e-10	18.0623	ENSG00000237125	HAND2-AS1	HAND2 antisense RNA 1 (head to head)	79804
ENSG00000111452_at	0.905689	0.859602	9.29069	2.13706e-12	2.38269e-10	18.0384	ENSG00000111452	ADGRD1	adhesion G protein-coupled receptor D1	283383
ENSG00000016082_at	0.702868	0.0392959	9.20198	2.89212e-12	3.18521e-10	17.739	ENSG00000016082	ISL1	ISL LIM homeobox 1	3670
ENSG00000100918_at	0.648123	0.487426	9.09661	4.1473e-12	4.51257e-10	17.3823	ENSG00000100918	REC8	REC8 meiotic recombination protein	9985
ENSG00000138821_at	1.12066	1.09607	9.06728	4.58598e-12	4.93047e-10	17.2828	ENSG00000138821	SLC39A8	solute carrier family 39 member 8	64116
ENSG00000122223_at	0.347953	0.0986839	9.06194	4.6708e-12	4.96259e-10	17.2647	ENSG00000122223	CD244	CD244 molecule	51744
ENSG00000149090_at	0.632649	0.421441	9.05831	4.72928e-12	4.9663e-10	17.2524	ENSG00000149090	PAMR1	peptidase domain containing associated with muscle regeneration 1	25891
ENSG00000102678_at	0.730572	0.523432	9.05014	4.86384e-12	5.04889e-10	17.2246	ENSG00000102678	FGF9	fibroblast growth factor 9	2254
ENSG00000124343_at	-0.664222	0.521868	-9.03353	5.14917e-12	5.28433e-10	17.1682	ENSG00000124343	XG	Xg blood group	7499
ENSG00000162366_at	0.5421	0.176172	8.98695	6.04276e-12	6.13171e-10	17.0098	ENSG00000162366	PDZK1IP1	PDZK1 interacting protein 1	10158
ENSG00000150625_at	0.4984	0.0602843	8.96271	6.56795e-12	6.59057e-10	16.9274	ENSG00000150625	GPM6A	glycoprotein M6A	2823
ENSG00000106018_at	0.634657	0.221993	8.94061	7.08718e-12	7.03344e-10	16.8521	ENSG00000106018	VIPR2	vasoactive intestinal peptide receptor 2	7434
ENSG00000128918_at	0.900069	0.57458	8.91969	7.61648e-12	7.42099e-10	16.7808	ENSG00000128918	ALDH1A2	aldehyde dehydrogenase 1 family member A2	8854
ENSG00000143867_at	0.908695	0.549832	8.91872	7.64203e-12	7.42099e-10	16.7775	ENSG00000143867	OSR1	odd-skipped related transciption factor 1	130497
ENSG00000137463_at	0.795985	0.305475	8.90668	7.96553e-12	7.65284e-10	16.7364	ENSG00000137463	MGARP	mitochondria localized glutamic acid rich protein	84709
ENSG00000169908_at	0.797419	2.75059	8.80724	1.12266e-11	1.06724e-09	16.3968	ENSG00000169908	TM4SF1	transmembrane 4 L six family member 1	4071
ENSG00000103569_at	1.09782	0.52933	8.79579	1.16799e-11	1.09876e-09	16.3577	ENSG00000103569	AQP9	aquaporin 9	366
ENSG00000006740_at	0.600093	0.383991	8.78375	1.21762e-11	1.13364e-09	16.3165	ENSG00000006740	ARHGAP44	Rho GTPase activating protein 44	9912
ENSG00000105825_at	1.33879	0.881305	8.77613	1.25015e-11	1.15205e-09	16.2904	ENSG00000105825	TFPI2	tissue factor pathway inhibitor 2	7980
ENSG00000083067_at	0.923337	0.391293	8.75069	1.36519e-11	1.24535e-09	16.2033	ENSG00000083067	TRPM3	transient receptor potential cation channel subfamily M member 3	80036
ENSG00000079691_at	0.594834	0.861554	8.71909	1.52304e-11	1.37545e-09	16.095	ENSG00000079691	CARMIL1	capping protein regulator and myosin 1 linker 1	55604
ENSG00000143153_at	0.74764	0.689026	8.71264	1.55747e-11	1.39263e-09	16.0729	ENSG00000143153	ATP1B1	ATPase Na+/K+ transporting subunit beta 1	481
ENSG00000185483_at	0.526545	1.01489	8.69816	1.63762e-11	1.44994e-09	16.0232	ENSG00000185483	ROR1	receptor tyrosine kinase like orphan receptor 1	4919
ENSG00000064309_at	0.873358	1.48642	8.64821	1.94736e-11	1.70744e-09	15.8518	ENSG00000064309	CDON	cell adhesion associated, oncogene regulated	50937
ENSG00000154134_at	0.468834	0.328821	8.64209	1.98921e-11	1.72736e-09	15.8308	ENSG00000154134	ROBO3	roundabout guidance receptor 3	64221
ENSG00000175928_at	0.710716	0.129295	8.61446	2.18951e-11	1.88318e-09	15.7358	ENSG00000175928	LRRN1	leucine rich repeat neuronal 1	57633
ENSG00000167754_at	0.537101	0.0753031	8.56207	2.6269e-11	2.23807e-09	15.5556	ENSG00000167754	KLK5	kallikrein related peptidase 5	25818
ENSG00000126778_at	-0.740688	0.853536	-8.55838	2.66087e-11	2.24583e-09	15.5429	ENSG00000126778	SIX1	SIX homeobox 1	6495
ENSG00000184731_at	0.56194	-0.0142534	8.53122	2.92464e-11	2.4456e-09	15.4493	ENSG00000184731	FAM110C	family with sequence similarity 110 member C	642273
ENSG00000111339_at	0.502233	0.0916169	8.5252	2.98656e-11	2.47446e-09	15.4286	ENSG00000111339	ART4	ADP-ribosyltransferase 4 (Dombrock blood group)	420
ENSG00000103056_at	0.426716	0.0835383	8.47664	3.53718e-11	2.90402e-09	15.2612	ENSG00000103056	SMPD3	sphingomyelin phosphodiesterase 3	55512
ENSG00000197580_at	0.699795	0.195308	8.41745	4.34858e-11	3.53802e-09	15.0568	ENSG00000197580	BCO2	beta-carotene oxygenase 2	83875
ENSG00000013297_at	0.734904	0.723162	8.40206	4.58865e-11	3.70001e-09	15.0037	ENSG00000013297	CLDN11	claudin 11	5010
ENSG00000187210_at	0.393009	0.22357	8.3939	4.72133e-11	3.7733e-09	14.9755	ENSG00000187210	GCNT1	glucosaminyl (N-acetyl) transferase 1, core 2	2650
ENSG00000164161_at	0.952215	0.426178	8.36288	5.26201e-11	4.14552e-09	14.8682	ENSG00000164161	HHIP	hedgehog interacting protein	64399
ENSG00000154252_at	0.38259	0.115663	8.36109	5.29499e-11	4.14552e-09	14.862	ENSG00000154252	GAL3ST2	galactose-3-O-sulfotransferase 2	64090
ENSG00000112782_at	0.897055	1.05864	8.35949	5.32477e-11	4.14552e-09	14.8564	ENSG00000112782	CLIC5	chloride intracellular channel 5	53405
ENSG00000134245_at	0.634409	0.184895	8.34486	5.60417e-11	4.32575e-09	14.8058	ENSG00000134245	WNT2B	Wnt family member 2B	7482
ENSG00000148053_at	-0.686883	2.32605	-8.28888	6.81719e-11	5.21746e-09	14.612	ENSG00000148053	NTRK2	neurotrophic receptor tyrosine kinase 2	4915
ENSG00000135127_at	0.58949	0.0288393	8.26353	7.45034e-11	5.65412e-09	14.5241	ENSG00000135127	BICDL1	BICD family like cargo adaptor 1	92558
ENSG00000102271_at	0.495962	0.115789	8.26025	7.5364e-11	5.67177e-09	14.5127	ENSG00000102271	KLHL4	kelch like family member 4	56062
ENSG00000152558_at	0.382497	2.13198	8.23658	8.18841e-11	6.11153e-09	14.4307	ENSG00000152558	TMEM123	transmembrane protein 123	114908
ENSG00000168679_at	0.557421	0.53104	8.22879	8.41538e-11	6.22945e-09	14.4036	ENSG00000168679	SLC16A4	solute carrier family 16 member 4	9122
ENSG00000155380_at	0.356545	0.304746	8.20969	8.99833e-11	6.60682e-09	14.3373	ENSG00000155380	SLC16A1	solute carrier family 16 member 1	6566
ENSG00000091136_at	0.547042	1.64292	8.18307	9.87963e-11	7.1954e-09	14.2449	ENSG00000091136	LAMB1	laminin subunit beta 1	3912
ENSG00000122870_at	0.718471	0.915915	8.13589	1.16605e-10	8.42451e-09	14.0809	ENSG00000122870	BICC1	BicC family RNA binding protein 1	80114
ENSG00000134243_at	-0.4146	2.03453	-8.13197	1.1822e-10	8.47334e-09	14.0673	ENSG00000134243	SORT1	sortilin 1	6272
ENSG00000196878_at	-0.502962	0.262055	-8.09488	1.34686e-10	9.55885e-09	13.9383	ENSG00000196878	LAMB3	laminin subunit beta 3	3914
ENSG00000266524_at	-0.531628	0.258211	-8.09321	1.35481e-10	9.55885e-09	13.9325	ENSG00000266524	GDF10	growth differentiation factor 10	2662
ENSG00000132321_at	0.443919	0.029984	8.0874	1.38278e-10	9.60635e-09	13.9123	ENSG00000132321	IQCA1	IQ motif containing with AAA domain 1	79781
ENSG00000204291_at	-0.554959	1.24077	-8.08739	1.38282e-10	9.60635e-09	13.9123	ENSG00000204291	COL15A1	collagen type XV alpha 1 chain	1306
ENSG00000113578_at	0.628071	0.616961	8.07278	1.45579e-10	9.96297e-09	13.8614	ENSG00000113578	FGF1	fibroblast growth factor 1	2246
ENSG00000095303_at	0.555851	0.38222	8.07189	1.46036e-10	9.96297e-09	13.8583	ENSG00000095303	PTGS1	prostaglandin-endoperoxide synthase 1	5742
ENSG00000138722_at	0.755695	0.476482	8.07055	1.46725e-10	9.96297e-09	13.8536	ENSG00000138722	MMRN1	multimerin 1	22915
ENSG00000102554_at	0.637474	0.258098	8.04902	1.5828e-10	1.06674e-08	13.7787	ENSG00000102554	KLF5	Kruppel like factor 5	688
ENSG00000155760_at	0.543186	0.547769	8.03297	1.6748e-10	1.12038e-08	13.7228	ENSG00000155760	FZD7	frizzled class receptor 7	8324
ENSG00000079257_at	0.743113	1.16067	8.0104	1.81337e-10	1.20416e-08	13.6441	ENSG00000079257	LXN	latexin	56925
ENSG00000163032_at	0.419949	0.323951	7.97883	2.02682e-10	1.33607e-08	13.5341	ENSG00000163032	VSNL1	visinin like 1	7447
ENSG00000135472_at	0.616108	0.326191	7.96999	2.09103e-10	1.36841e-08	13.5032	ENSG00000135472	FAIM2	Fas apoptotic inhibitory molecule 2	23017
ENSG00000119042_at	-0.378615	0.454855	-7.96463	2.13087e-10	1.38446e-08	13.4846	ENSG00000119042	SATB2	SATB homeobox 2	23314
ENSG00000183036_at	0.661365	0.196538	7.95262	2.22314e-10	1.43409e-08	13.4426	ENSG00000183036	PCP4	Purkinje cell protein 4	5121
ENSG00000121552_at	-0.508586	0.793163	-7.92002	2.49411e-10	1.59747e-08	13.3289	ENSG00000121552	CSTA	cystatin A	1475
ENSG00000101000_at	0.729918	1.17696	7.9047	2.63272e-10	1.67437e-08	13.2754	ENSG00000101000	PROCR	protein C receptor	10544
ENSG00000173068_at	0.588159	1.1056	7.89203	2.75316e-10	1.73872e-08	13.2312	ENSG00000173068	BNC2	basonuclin 2	54796
ENSG00000139910_at	-0.670723	2.10711	-7.87665	2.90685e-10	1.82304e-08	13.1774	ENSG00000139910	NOVA1	NOVA alternative splicing regulator 1	4857
ENSG00000164649_at	0.575465	0.50464	7.84157	3.29052e-10	2.04943e-08	13.0548	ENSG00000164649	CDCA7L	cell division cycle associated 7 like	55536
ENSG00000102265_at	1.10901	2.25427	7.83107	3.41498e-10	2.11238e-08	13.0181	ENSG00000102265	TIMP1	TIMP metallopeptidase inhibitor 1	7076
ENSG00000107518_at	0.499527	0.130728	7.79535	3.87477e-10	2.38048e-08	12.8932	ENSG00000107518	ATRNL1	attractin like 1	26033
ENSG00000168077_at	0.635347	0.588163	7.75517	4.4669e-10	2.72572e-08	12.7526	ENSG00000168077	SCARA3	scavenger receptor class A member 3	51435
ENSG00000047365_at	0.347165	0.28071	7.75224	4.51343e-10	2.73562e-08	12.7423	ENSG00000047365	ARAP2	ArfGAP with RhoGAP domain, ankyrin repeat and PH domain 2	116984
ENSG00000163082_at	0.456059	0.0198734	7.7489	4.5671e-10	2.7497e-08	12.7306	ENSG00000163082	SGPP2	sphingosine-1-phosphate phosphatase 2	130367
ENSG00000107140_at	-0.443052	2.1536	-7.706	5.3166e-10	3.17975e-08	12.5804	ENSG00000107140	TESK1	testis-specific kinase 1	7016
ENSG00000136155_at	0.790566	0.190721	7.64726	6.54722e-10	3.89e-08	12.3746	ENSG00000136155	SCEL	sciellin	8796
ENSG00000068650_at	0.300888	0.432137	7.60583	7.58384e-10	4.47645e-08	12.2293	ENSG00000068650	ATP11A	ATPase phospholipid transporting 11A	23250
ENSG00000162631_at	0.469942	0.106186	7.59468	7.88993e-10	4.62688e-08	12.1901	ENSG00000162631	NTNG1	netrin G1	22854
ENSG00000173258_at	0.475657	0.334384	7.58923	8.04422e-10	4.68692e-08	12.171	ENSG00000173258	ZNF483	zinc finger protein 483	158399
ENSG00000144857_at	0.57839	1.00792	7.57855	8.35482e-10	4.83669e-08	12.1336	ENSG00000144857	BOC	BOC cell adhesion associated, oncogene regulated	91653
ENSG00000172986_at	0.534341	0.995832	7.57016	8.60743e-10	4.95119e-08	12.1041	ENSG00000172986	GXYLT2	glucoside xylosyltransferase 2	727936
ENSG00000162951_at	0.526986	-0.0513315	7.54015	9.57562e-10	5.47325e-08	11.9987	ENSG00000162951	LRRTM1	leucine rich repeat transmembrane neuronal 1	347730
ENSG00000167588_at	-0.466522	2.01195	-7.53744	9.66819e-10	5.49141e-08	11.9892	ENSG00000167588	GPD1	glycerol-3-phosphate dehydrogenase 1	2819
ENSG00000128510_at	0.592921	0.203156	7.51171	1.05935e-09	5.97934e-08	11.8989	ENSG00000128510	CPA4	carboxypeptidase A4	51200
ENSG00000112562_at	0.81568	1.21368	7.44684	1.33407e-09	7.48323e-08	11.671	ENSG00000112562	SMOC2	SPARC related modular calcium binding 2	64094
ENSG00000112246_at	-0.483385	0.251857	-7.43777	1.37785e-09	7.68109e-08	11.6391	ENSG00000112246	SIM1	single-minded family bHLH transcription factor 1	6492
ENSG00000187123_at	0.430967	0.0351539	7.38727	1.64903e-09	9.13643e-08	11.4616	ENSG00000187123	LYPD6	LY6/PLAUR domain containing 6	130574
ENSG00000137077_at	0.841347	0.418835	7.34343	1.92754e-09	1.06144e-07	11.3074	ENSG00000137077	CCL21	C-C motif chemokine ligand 21	6366
ENSG00000074416_at	-0.589298	2.16236	-7.3302	2.02053e-09	1.1059e-07	11.2608	ENSG00000074416	MGLL	monoglyceride lipase	11343
ENSG00000134602_at	0.530319	0.521028	7.32194	2.08083e-09	1.13204e-07	11.2318	ENSG00000134602	STK26	serine/threonine kinase 26	51765
ENSG00000163535_at	0.418006	0.0790582	7.31731	2.11542e-09	1.14397e-07	11.2155	ENSG00000163535	SGO2	shugoshin 2	151246
ENSG00000107249_at	0.451048	0.410369	7.31457	2.13616e-09	1.14831e-07	11.2059	ENSG00000107249	GLIS3	GLIS family zinc finger 3	169792
ENSG00000164309_at	0.434523	0.319725	7.30384	2.21939e-09	1.18599e-07	11.1681	ENSG00000164309	CMYA5	cardiomyopathy associated 5	202333
ENSG00000138356_at	0.900705	1.66633	7.30082	2.24335e-09	1.18997e-07	11.1575	ENSG00000138356	AOX1	aldehyde oxidase 1	316
ENSG00000155011_at	-0.431832	0.26636	-7.2996	2.25317e-09	1.18997e-07	11.1532	ENSG00000155011	DKK2	dickkopf WNT signaling pathway inhibitor 2	27123
ENSG00000153993_at	0.702199	0.433593	7.29765	2.26882e-09	1.19126e-07	11.1463	ENSG00000153993	SEMA3D	semaphorin 3D	223117
ENSG00000125966_at	0.368174	0.0715184	7.2909	2.32406e-09	1.21321e-07	11.1226	ENSG00000125966	MMP24	matrix metallopeptidase 24	10893
ENSG00000185070_at	0.657634	0.684577	7.27434	2.4653e-09	1.27955e-07	11.0643	ENSG00000185070	FLRT2	fibronectin leucine rich transmembrane protein 2	23768
ENSG00000150672_at	0.422778	0.0247476	7.27145	2.49087e-09	1.28543e-07	11.0541	ENSG00000150672	DLG2	discs large MAGUK scaffold protein 2	1740
ENSG00000183023_at	0.478622	0.341549	7.26062	2.58887e-09	1.32842e-07	11.016	ENSG00000183023	SLC8A1	solute carrier family 8 member A1	6546
ENSG00000144810_at	0.808229	0.861643	7.24926	2.69584e-09	1.37234e-07	10.976	ENSG00000144810	COL8A1	collagen type VIII alpha 1 chain	1295
ENSG00000185499_at	0.374212	0.284459	7.24832	2.70487e-09	1.37234e-07	10.9727	ENSG00000185499	MUC1	mucin 1, cell surface associated	4582
ENSG00000115457_at	0.371266	0.403016	7.23065	2.88065e-09	1.45336e-07	10.9105	ENSG00000115457	IGFBP2	insulin like growth factor binding protein 2	3485
ENSG00000125730_at	0.637854	3.12386	7.21915	3.00121e-09	1.50343e-07	10.87	ENSG00000125730	C3	complement C3	718
ENSG00000253309_at	0.492956	0.328663	7.21803	3.01319e-09	1.50343e-07	10.8661	ENSG00000253309	SERPINE3	serpin family E member 3	647174
ENSG00000144619_at	0.411848	0.21708	7.18498	3.39011e-09	1.6822e-07	10.7497	ENSG00000144619	CNTN4	contactin 4	152330
ENSG00000172379_at	0.388744	0.172413	7.15677	3.74887e-09	1.85006e-07	10.6503	ENSG00000172379	ARNT2	aryl hydrocarbon receptor nuclear translocator 2	9915
ENSG00000091972_at	0.610833	1.12161	7.1279	4.1556e-09	2.03963e-07	10.5486	ENSG00000091972	CD200	CD200 molecule	4345
ENSG00000127083_at	0.800189	1.12479	7.11246	4.39092e-09	2.14348e-07	10.4942	ENSG00000127083	OMD	osteomodulin	4958
ENSG00000162618_at	-0.373455	1.86364	-7.10127	4.56977e-09	2.2188e-07	10.4548	ENSG00000162618	ADGRL4	adhesion G protein-coupled receptor L4	64123
ENSG00000196821_at	-0.323208	1.49884	-7.09146	4.73259e-09	2.28556e-07	10.4202	ENSG00000196821	C6orf106	chromosome 6 open reading frame 106	64771
ENSG00000143412_at	0.450721	0.0861294	7.07812	4.96323e-09	2.3842e-07	10.3732	ENSG00000143412	ANXA9	annexin A9	8416
ENSG00000134202_at	0.611082	0.841306	7.06062	5.28315e-09	2.52445e-07	10.3116	ENSG00000134202	GSTM3	glutathione S-transferase mu 3	2947
ENSG00000169946_at	0.349895	0.741042	7.05698	5.35212e-09	2.54395e-07	10.2988	ENSG00000169946	ZFPM2	zinc finger protein, FOG family member 2	23414
ENSG00000103064_at	-0.403396	1.40026	-6.99861	6.59206e-09	3.1169e-07	10.0931	ENSG00000103064	SLC7A6	solute carrier family 7 member 6	9057
ENSG00000235750_at	-0.512554	1.28448	-6.98957	6.80851e-09	3.20248e-07	10.0612	ENSG00000235750	KIAA0040	KIAA0040	9674
ENSG00000116191_at	0.422324	0.477657	6.98439	6.93546e-09	3.24529e-07	10.0429	ENSG00000116191	RALGPS2	Ral GEF with PH domain and SH3 binding motif 2	55103
ENSG00000233608_at	-0.423763	0.869589	-6.97039	7.29108e-09	3.39411e-07	9.99359	ENSG00000233608	TWIST2	twist family bHLH transcription factor 2	117581
ENSG00000102317_at	-0.396535	1.7524	-6.95924	7.58723e-09	3.51386e-07	9.9543	ENSG00000102317	RBM3	RNA binding motif (RNP1, RRM) protein 3	5935
ENSG00000182752_at	0.460965	0.401064	6.93846	8.17167e-09	3.76522e-07	9.88106	ENSG00000182752	PAPPA	pappalysin 1	5069
ENSG00000164764_at	0.498646	0.147043	6.93	8.42216e-09	3.86094e-07	9.85127	ENSG00000164764	SBSPON	somatomedin B and thrombospondin type 1 domain containing	157869
ENSG00000124145_at	0.50864	0.57202	6.9237	8.61407e-09	3.92897e-07	9.82903	ENSG00000124145	SDC4	syndecan 4	6385
ENSG00000173253_at	-0.393463	0.275213	-6.91757	8.80449e-09	3.99564e-07	9.80746	ENSG00000173253	DMRT2	doublesex and mab-3 related transcription factor 2	10655
ENSG00000135678_at	-0.514396	1.99829	-6.91092	9.0162e-09	4.05853e-07	9.78401	ENSG00000135678	CPM	carboxypeptidase M	1368
ENSG00000145423_at	0.926502	1.75986	6.9104	9.03294e-09	4.05853e-07	9.78218	ENSG00000145423	SFRP2	secreted frizzled related protein 2	6423
ENSG00000134247_at	0.49674	0.749321	6.89438	9.56486e-09	4.27441e-07	9.72572	ENSG00000134247	PTGFRN	prostaglandin F2 receptor inhibitor	5738
ENSG00000117707_at	0.43516	0.119001	6.89312	9.60807e-09	4.27441e-07	9.72127	ENSG00000117707	PROX1	prospero homeobox 1	5629
ENSG00000145824_at	-0.975132	1.23969	-6.88722	9.81271e-09	4.32637e-07	9.70047	ENSG00000145824	CXCL14	C-X-C motif chemokine ligand 14	9547
ENSG00000102802_at	0.790199	1.22262	6.88699	9.82069e-09	4.32637e-07	9.69967	ENSG00000102802	MEDAG	mesenteric estrogen dependent adipogenesis	84935
ENSG00000185818_at	-0.451635	0.556945	-6.8563	1.09587e-08	4.78742e-07	9.5915	ENSG00000185818	NAT8L	N-acetyltransferase 8 like	339983
ENSG00000166923_at	0.715835	0.254004	6.85561	1.09858e-08	4.78742e-07	9.58905	ENSG00000166923	GREM1	gremlin 1, DAN family BMP antagonist	26585
ENSG00000204381_at	0.383362	0.22761	6.85458	1.10263e-08	4.78742e-07	9.58543	ENSG00000204381	LAYN	layilin	143903
ENSG00000121005_at	0.469547	0.12799	6.84037	1.16002e-08	4.99267e-07	9.53536	ENSG00000121005	CRISPLD1	cysteine rich secretory protein LCCL domain containing 1	83690
ENSG00000115252_at	0.476099	0.987371	6.84015	1.16096e-08	4.99267e-07	9.53457	ENSG00000115252	PDE1A	phosphodiesterase 1A	5136
ENSG00000163629_at	0.445197	1.28534	6.82976	1.20485e-08	5.15685e-07	9.49796	ENSG00000163629	PTPN13	protein tyrosine phosphatase, non-receptor type 13	5783
ENSG00000169083_at	-0.415053	0.789833	-6.82344	1.23235e-08	5.24968e-07	9.4757	ENSG00000169083	AR	androgen receptor	367
ENSG00000101935_at	0.307225	0.422556	6.82056	1.24508e-08	5.27902e-07	9.46556	ENSG00000101935	AMMECR1	Alport syndrome, mental retardation, midface hypoplasia and elliptocytosis chromosomal region gene 1	9949
ENSG00000135540_at	0.433157	0.618495	6.8167	1.26241e-08	5.32587e-07	9.45192	ENSG00000135540	NHSL1	NHS like 1	57224
ENSG00000183287_at	0.404973	0.271471	6.81547	1.26792e-08	5.32587e-07	9.44762	ENSG00000183287	CCBE1	collagen and calcium binding EGF domains 1	147372
ENSG00000121691_at	-0.380456	2.68542	-6.80696	1.30708e-08	5.46494e-07	9.41762	ENSG00000121691	CAT	catalase	847
ENSG00000168016_at	0.412766	0.619767	6.79893	1.34511e-08	5.59803e-07	9.38933	ENSG00000168016	TRANK1	tetratricopeptide repeat and ankyrin repeat containing 1	9881
ENSG00000176438_at	-0.285686	0.516223	-6.77763	1.45148e-08	5.99416e-07	9.31426	ENSG00000176438	SYNE3	spectrin repeat containing nuclear envelope family member 3	161176
ENSG00000133321_at	0.551758	0.528709	6.77723	1.45357e-08	5.99416e-07	9.31284	ENSG00000133321	RARRES3	retinoic acid receptor responder 3	5920
ENSG00000169752_at	0.381855	-0.0353713	6.77155	1.48337e-08	6.08925e-07	9.29282	ENSG00000169752	NRG4	neuregulin 4	145957
ENSG00000116962_at	-0.350287	2.11342	-6.74776	1.61496e-08	6.5994e-07	9.209	ENSG00000116962	NID1	nidogen 1	4811
ENSG00000074181_at	-0.45837	0.702381	-6.73999	1.66039e-08	6.70341e-07	9.18164	ENSG00000074181	NOTCH3	notch 3	4854
ENSG00000122729_at	-0.376065	2.31206	-6.73874	1.6678e-08	6.70341e-07	9.17724	ENSG00000122729	ACO1	aconitase 1	48
ENSG00000175906_at	0.360302	0.281913	6.73855	1.66895e-08	6.70341e-07	9.17657	ENSG00000175906	ARL4D	ADP ribosylation factor like GTPase 4D	379
ENSG00000026103_at	0.37872	0.586175	6.73836	1.6701e-08	6.70341e-07	9.17589	ENSG00000026103	FAS	Fas cell surface death receptor	355
ENSG00000106123_at	0.435307	0.291126	6.73704	1.67797e-08	6.70521e-07	9.17125	ENSG00000106123	EPHB6	EPH receptor B6	2051
ENSG00000164142_at	0.420775	-0.032034	6.73322	1.70104e-08	6.76744e-07	9.15778	ENSG00000164142	FAM160A1	family with sequence similarity 160 member A1	729830
ENSG00000165995_at	0.35572	0.165946	6.71315	1.82747e-08	7.23855e-07	9.08708	ENSG00000165995	CACNB2	calcium voltage-gated channel auxiliary subunit beta 2	783
ENSG00000184905_at	0.430109	-0.0267428	6.6849	2.02157e-08	7.97242e-07	8.98755	ENSG00000184905	TCEAL2	transcription elongation factor A like 2	140597
ENSG00000070961_at	0.557579	0.826484	6.68122	2.0483e-08	8.04268e-07	8.9746	ENSG00000070961	ATP2B1	ATPase plasma membrane Ca2+ transporting 1	490
ENSG00000135480_at	0.274659	0.124316	6.67291	2.11001e-08	8.24912e-07	8.94534	ENSG00000135480	KRT7	keratin 7	3855
ENSG00000163378_at	-0.3311	1.07362	-6.66423	2.17651e-08	8.47245e-07	8.91474	ENSG00000163378	EOGT	EGF domain specific O-linked N-acetylglucosamine transferase	285203
ENSG00000137198_at	0.336791	0.240226	6.65687	2.23447e-08	8.66073e-07	8.88883	ENSG00000137198	GMPR	guanosine monophosphate reductase	2766
ENSG00000076706_at	-0.521842	1.25024	-6.64736	2.31168e-08	8.92169e-07	8.85534	ENSG00000076706	MCAM	melanoma cell adhesion molecule	4162
ENSG00000053328_at	0.289158	0.0495083	6.63371	2.4272e-08	9.32769e-07	8.80727	ENSG00000053328	METTL24	methyltransferase like 24	728464
ENSG00000184500_at	0.514812	1.05978	6.62135	2.53678e-08	9.7075e-07	8.76374	ENSG00000184500	PROS1	protein S (alpha)	5627
ENSG00000163531_at	0.464658	0.548542	6.61277	2.61568e-08	9.96718e-07	8.73355	ENSG00000163531	NFASC	neurofascin	23114
ENSG00000165478_at	-0.362808	0.975662	-6.57623	2.9804e-08	1.13092e-06	8.60489	ENSG00000165478	HEPACAM	hepatic and glial cell adhesion molecule	220296
ENSG00000108001_at	-0.302548	0.588137	-6.5602	3.15606e-08	1.19257e-06	8.54845	ENSG00000108001	EBF3	early B-cell factor 3	253738
ENSG00000104368_at	0.46079	0.990942	6.5571	3.19111e-08	1.1991e-06	8.53757	ENSG00000104368	PLAT	plasminogen activator, tissue type	5327
ENSG00000178075_at	0.435848	0.184588	6.55633	3.1999e-08	1.1991e-06	8.53486	ENSG00000178075	GRAMD1C	GRAM domain containing 1C	54762
ENSG00000109062_at	0.409962	0.398657	6.55168	3.25355e-08	1.21416e-06	8.51847	ENSG00000109062	SLC9A3R1	SLC9A3 regulator 1	9368
ENSG00000158270_at	0.583261	1.32651	6.53645	3.43536e-08	1.27674e-06	8.46489	ENSG00000158270	COLEC12	collectin subfamily member 12	81035
ENSG00000168785_at	0.363581	0.185974	6.53529	3.44963e-08	1.27679e-06	8.46081	ENSG00000168785	TSPAN5	tetraspanin 5	10098
ENSG00000221968_at	-0.541238	1.31426	-6.51819	3.66679e-08	1.35162e-06	8.40065	ENSG00000221968	FADS3	fatty acid desaturase 3	3995
ENSG00000118762_at	0.5614	1.09561	6.50109	3.89766e-08	1.43089e-06	8.34049	ENSG00000118762	PKD2	polycystin 2, transient receptor potential cation channel	5311
ENSG00000100994_at	-0.31555	0.702035	-6.49362	4.00303e-08	1.46362e-06	8.31421	ENSG00000100994	PYGB	glycogen phosphorylase B	5834
ENSG00000123191_at	0.361748	0.321308	6.46343	4.45861e-08	1.61764e-06	8.20803	ENSG00000123191	ATP7B	ATPase copper transporting beta	540
ENSG00000143344_at	0.498938	1.57008	6.46333	4.46012e-08	1.61764e-06	8.20769	ENSG00000143344	RGL1	ral guanine nucleotide dissociation stimulator like 1	23179
ENSG00000157064_at	-0.568096	0.864508	-6.43842	4.8749e-08	1.76101e-06	8.1201	ENSG00000157064	NMNAT2	nicotinamide nucleotide adenylyltransferase 2	23057
ENSG00000055163_at	0.276061	0.296609	6.42778	5.06369e-08	1.82192e-06	8.08268	ENSG00000055163	CYFIP2	cytoplasmic FMR1 interacting protein 2	26999
ENSG00000107242_at	0.442435	0.603535	6.40747	5.44419e-08	1.95105e-06	8.01132	ENSG00000107242	PIP5K1B	phosphatidylinositol-4-phosphate 5-kinase type 1 beta	8395
ENSG00000082512_at	0.384323	0.610377	6.40144	5.56265e-08	1.98562e-06	7.99013	ENSG00000082512	TRAF5	TNF receptor associated factor 5	7188
ENSG00000067141_at	0.462476	1.19296	6.38735	5.84954e-08	2.07981e-06	7.9406	ENSG00000067141	NEO1	neogenin 1	4756
ENSG00000160209_at	-0.425306	1.75075	-6.38293	5.94245e-08	2.10456e-06	7.92509	ENSG00000160209	PDXK	pyridoxal kinase	8566
ENSG00000139304_at	0.404058	0.203705	6.37277	6.16172e-08	2.17369e-06	7.88941	ENSG00000139304	PTPRQ	protein tyrosine phosphatase, receptor type Q	374462
ENSG00000162687_at	0.605945	0.509687	6.36439	6.34883e-08	2.23098e-06	7.85995	ENSG00000162687	KCNT2	potassium sodium-activated channel subfamily T member 2	343450
ENSG00000146376_at	0.442287	1.21156	6.35762	6.50404e-08	2.27187e-06	7.83617	ENSG00000146376	ARHGAP18	Rho GTPase activating protein 18	93663
ENSG00000142798_at	-0.422962	1.71633	-6.35712	6.5155e-08	2.27187e-06	7.83444	ENSG00000142798	HSPG2	heparan sulfate proteoglycan 2	3339
ENSG00000155792_at	0.496912	0.347346	6.34263	6.86107e-08	2.37761e-06	7.78356	ENSG00000155792	DEPTOR	DEP domain containing MTOR interacting protein	64798
ENSG00000164023_at	0.387772	0.304463	6.34221	6.87139e-08	2.37761e-06	7.78208	ENSG00000164023	SGMS2	sphingomyelin synthase 2	166929
ENSG00000109743_at	0.498629	0.851072	6.33917	6.94625e-08	2.38718e-06	7.77141	ENSG00000109743	BST1	bone marrow stromal cell antigen 1	683
ENSG00000128872_at	0.427113	0.5425	6.33894	6.95192e-08	2.38718e-06	7.77061	ENSG00000128872	TMOD2	tropomodulin 2	29767
ENSG00000133800_at	0.76812	2.08783	6.32747	7.2423e-08	2.47747e-06	7.73032	ENSG00000133800	LYVE1	lymphatic vessel endothelial hyaluronan receptor 1	10894
ENSG00000005810_at	-0.270792	1.9627	-6.31302	7.62534e-08	2.59866e-06	7.67959	ENSG00000005810	MYCBP2	MYC binding protein 2, E3 ubiquitin protein ligase	23077
ENSG00000064655_at	0.302367	0.577166	6.30393	7.87653e-08	2.67417e-06	7.64769	ENSG00000064655	EYA2	EYA transcriptional coactivator and phosphatase 2	2139
ENSG00000131094_at	0.334777	0.399684	6.2907	8.2567e-08	2.79274e-06	7.60129	ENSG00000131094	C1QL1	complement C1q like 1	10882
ENSG00000132535_at	0.299171	0.326805	6.28761	8.34832e-08	2.8132e-06	7.59043	ENSG00000132535	DLG4	discs large MAGUK scaffold protein 4	1742
ENSG00000159212_at	-0.633822	0.435052	-6.28403	8.45549e-08	2.83872e-06	7.57787	ENSG00000159212	CLIC6	chloride intracellular channel 6	54102
ENSG00000135424_at	-0.371645	1.45255	-6.25799	9.27769e-08	3.10321e-06	7.48655	ENSG00000135424	ITGA7	integrin subunit alpha 7	3679
ENSG00000172508_at	0.236717	0.11482	6.2529	9.44741e-08	3.14832e-06	7.46871	ENSG00000172508	CARNS1	carnosine synthase 1	57571
ENSG00000161649_at	-0.35141	0.968149	-6.23962	9.90535e-08	3.27746e-06	7.42213	ENSG00000161649	CD300LG	CD300 molecule like family member g	146894
ENSG00000197043_at	-0.379697	1.91853	-6.23853	9.94371e-08	3.27746e-06	7.41833	ENSG00000197043	ANXA6	annexin A6	309
ENSG00000176485_at	-0.343101	2.46913	-6.23853	9.94379e-08	3.27746e-06	7.41832	ENSG00000176485	PLA2G16	phospholipase A2 group XVI	11145
ENSG00000169439_at	-0.274464	2.14152	-6.23634	1.00219e-07	3.29118e-06	7.41062	ENSG00000169439	SDC2	syndecan 2	6383
ENSG00000204764_at	-0.292446	0.512607	-6.21485	1.08192e-07	3.54016e-06	7.3353	ENSG00000204764	RANBP17	RAN binding protein 17	64901
ENSG00000146416_at	-0.313714	1.5507	-6.2123	1.09177e-07	3.55917e-06	7.32639	ENSG00000146416	AIG1	androgen induced 1	51390
ENSG00000053438_at	-0.9377	1.67991	-6.21131	1.09561e-07	3.55917e-06	7.32293	ENSG00000053438	NNAT	neuronatin	4826
ENSG00000157502_at	0.309075	0.136673	6.20002	1.14057e-07	3.69192e-06	7.28337	ENSG00000157502	MUM1L1	MUM1 like 1	139221
ENSG00000103528_at	0.463067	0.468676	6.19387	1.16585e-07	3.7603e-06	7.2618	ENSG00000103528	SYT17	synaptotagmin 17	51760
ENSG00000112319_at	-0.396575	0.302393	-6.19053	1.17979e-07	3.7917e-06	7.25011	ENSG00000112319	EYA4	EYA transcriptional coactivator and phosphatase 4	2070
ENSG00000185532_at	0.390123	0.766472	6.18875	1.18727e-07	3.80222e-06	7.24389	ENSG00000185532	PRKG1	protein kinase, cGMP-dependent, type I	5592
ENSG00000171819_at	0.483029	0.199335	6.18207	1.21586e-07	3.88001e-06	7.22048	ENSG00000171819	ANGPTL7	angiopoietin like 7	10218
ENSG00000183801_at	0.455332	0.603452	6.17255	1.25778e-07	3.99965e-06	7.18714	ENSG00000183801	OLFML1	olfactomedin like 1	283298
ENSG00000165929_at	0.522012	1.08749	6.15868	1.32141e-07	4.17089e-06	7.1386	ENSG00000165929	TC2N	tandem C2 domains, nuclear	123036
ENSG00000181458_at	0.379116	0.557271	6.15852	1.32219e-07	4.17089e-06	7.13802	ENSG00000181458	TMEM45A	transmembrane protein 45A	55076
ENSG00000109472_at	0.487071	2.61448	6.15782	1.32549e-07	4.17089e-06	7.13557	ENSG00000109472	CPE	carboxypeptidase E	1363
ENSG00000112796_at	0.490894	0.285924	6.14851	1.37013e-07	4.29639e-06	7.10299	ENSG00000112796	ENPP5	ectonucleotide pyrophosphatase/phosphodiesterase 5 (putative)	59084
ENSG00000165092_at	0.311055	0.647827	6.14654	1.37979e-07	4.31173e-06	7.09608	ENSG00000165092	ALDH1A1	aldehyde dehydrogenase 1 family member A1	216
ENSG00000114812_at	-0.403814	0.711521	-6.13761	1.42431e-07	4.43549e-06	7.06485	ENSG00000114812	VIPR1	vasoactive intestinal peptide receptor 1	7433
ENSG00000112759_at	-0.390528	1.62869	-6.12782	1.4748e-07	4.57696e-06	7.03059	ENSG00000112759	SLC29A1	solute carrier family 29 member 1 (Augustine blood group)	2030
ENSG00000167468_at	-0.407424	2.7062	-6.12552	1.48694e-07	4.59882e-06	7.02253	ENSG00000167468	GPX4	glutathione peroxidase 4	2879
ENSG00000114480_at	-0.40277	1.48611	-6.1217	1.50729e-07	4.64586e-06	7.00916	ENSG00000114480	GBE1	1,4-alpha-glucan branching enzyme 1	2632
ENSG00000131941_at	0.376156	0.184619	6.1068	1.58929e-07	4.88192e-06	6.95708	ENSG00000131941	RHPN2	rhophilin Rho GTPase binding protein 2	85415
ENSG00000140015_at	0.292216	0.0519709	6.07137	1.80267e-07	5.51861e-06	6.83322	ENSG00000140015	KCNH5	potassium voltage-gated channel subfamily H member 5	27133
ENSG00000173482_at	-0.35673	2.65532	-6.06741	1.82824e-07	5.57799e-06	6.81937	ENSG00000173482	PTPRM	protein tyrosine phosphatase, receptor type M	5797
ENSG00000161048_at	0.2896	0.575906	6.05559	1.90664e-07	5.79761e-06	6.77809	ENSG00000161048	NAPEPLD	N-acyl phosphatidylethanolamine phospholipase D	222236
ENSG00000142910_at	-0.352789	1.11906	-6.04463	1.98237e-07	6.00765e-06	6.73981	ENSG00000142910	TINAGL1	tubulointerstitial nephritis antigen like 1	64129
ENSG00000116690_at	1.38597	1.95713	6.04333	1.99159e-07	6.01539e-06	6.73525	ENSG00000116690	PRG4	proteoglycan 4	10216
ENSG00000068615_at	0.3846	0.190269	6.03265	2.06862e-07	6.22723e-06	6.69795	ENSG00000068615	REEP1	receptor accessory protein 1	65055
ENSG00000163520_at	-0.404756	1.5124	-6.02157	2.15166e-07	6.45569e-06	6.65927	ENSG00000163520	FBLN2	fibulin 2	2199
ENSG00000153879_at	-0.276151	0.975862	-6.0186	2.17446e-07	6.50251e-06	6.64891	ENSG00000153879	CEBPG	CCAAT/enhancer binding protein gamma	1054
ENSG00000077942_at	0.575736	1.12624	5.98889	2.41635e-07	7.20198e-06	6.54526	ENSG00000077942	FBLN1	fibulin 1	2192
ENSG00000130413_at	0.28067	-0.0119599	5.97039	2.58035e-07	7.66551e-06	6.48074	ENSG00000130413	STK33	serine/threonine kinase 33	65975
ENSG00000094975_at	0.405661	0.644328	5.96297	2.64921e-07	7.8251e-06	6.45487	ENSG00000094975	SUCO	SUN domain containing ossification factor	51430
ENSG00000255248_at	0.377974	0.690772	5.96273	2.6514e-07	7.8251e-06	6.45406	ENSG00000255248	MIR100HG	mir-100-let-7a-2 cluster host gene	399959
ENSG00000003987_at	0.336419	0.0454715	5.9361	2.91408e-07	8.57232e-06	6.36126	ENSG00000003987	MTMR7	myotubularin related protein 7	9108
ENSG00000134369_at	-0.365512	1.72372	-5.92346	3.04769e-07	8.93627e-06	6.31723	ENSG00000134369	NAV1	neuron navigator 1	89796
ENSG00000115525_at	0.503929	0.847426	5.91685	3.11993e-07	9.11846e-06	6.29422	ENSG00000115525	ST3GAL5	ST3 beta-galactoside alpha-2,3-sialyltransferase 5	8869
ENSG00000105971_at	-0.262726	1.42728	-5.91443	3.14683e-07	9.16744e-06	6.28579	ENSG00000105971	CAV2	caveolin 2	858
ENSG00000009694_at	-0.301361	0.180158	-5.89574	3.36228e-07	9.76358e-06	6.22075	ENSG00000009694	TENM1	teneurin transmembrane protein 1	10178
ENSG00000122378_at	-0.434374	2.33831	-5.87922	3.56489e-07	1.03188e-05	6.1633	ENSG00000122378	FAM213A	family with sequence similarity 213 member A	84293
ENSG00000067445_at	0.29449	0.351681	5.87021	3.68046e-07	1.06192e-05	6.13197	ENSG00000067445	TRO	trophinin	7216
ENSG00000134533_at	0.267623	0.689181	5.85052	3.94626e-07	1.13499e-05	6.06351	ENSG00000134533	RERG	RAS like estrogen regulated growth inhibitor	85004
ENSG00000154553_at	0.371699	0.0990961	5.82742	4.28245e-07	1.22777e-05	5.98326	ENSG00000154553	PDLIM3	PDZ and LIM domain 3	27295
ENSG00000116132_at	-0.478049	1.75895	-5.82607	4.30289e-07	1.22973e-05	5.97859	ENSG00000116132	PRRX1	paired related homeobox 1	5396
ENSG00000100605_at	-0.394835	1.24288	-5.82387	4.33651e-07	1.23243e-05	5.97095	ENSG00000100605	ITPK1	inositol-tetrakisphosphate 1-kinase	3705
ENSG00000152219_at	0.32753	0.960916	5.82367	4.33964e-07	1.23243e-05	5.97024	ENSG00000152219	ARL14EP	ADP ribosylation factor like GTPase 14 effector protein	120534
ENSG00000058091_at	0.402696	0.980882	5.82107	4.37973e-07	1.23992e-05	5.96122	ENSG00000058091	CDK14	cyclin dependent kinase 14	5218
ENSG00000161298_at	0.306951	0.31464	5.81301	4.50643e-07	1.2718e-05	5.93323	ENSG00000161298	ZNF382	zinc finger protein 382	84911
ENSG00000069431_at	-0.373933	2.0057	-5.80718	4.6002e-07	1.29422e-05	5.91302	ENSG00000069431	ABCC9	ATP binding cassette subfamily C member 9	10060
ENSG00000157240_at	0.313758	0.671341	5.80283	4.67157e-07	1.31022e-05	5.89791	ENSG00000157240	FZD1	frizzled class receptor 1	8321
ENSG00000166483_at	0.518532	0.634374	5.80002	4.71821e-07	1.3192e-05	5.88816	ENSG00000166483	WEE1	WEE1 G2 checkpoint kinase	7465
ENSG00000182463_at	0.405247	1.55306	5.78208	5.02707e-07	1.40122e-05	5.82594	ENSG00000182463	TSHZ2	teashirt zinc finger homeobox 2	128553
ENSG00000118640_at	0.373886	0.49889	5.78021	5.06047e-07	1.40619e-05	5.81944	ENSG00000118640	VAMP8	vesicle associated membrane protein 8	8673
ENSG00000105088_at	-0.617166	0.503833	-5.77416	5.16984e-07	1.43217e-05	5.79846	ENSG00000105088	OLFM2	olfactomedin 2	93145
ENSG00000116774_at	0.46863	1.04319	5.76318	5.37426e-07	1.481e-05	5.76041	ENSG00000116774	OLFML3	olfactomedin like 3	56944
ENSG00000147647_at	0.509712	0.0860778	5.76281	5.38126e-07	1.481e-05	5.75913	ENSG00000147647	DPYS	dihydropyrimidinase	1807
ENSG00000146242_at	0.410467	0.288955	5.76208	5.39528e-07	1.481e-05	5.75658	ENSG00000146242	TPBG	trophoblast glycoprotein	7162
ENSG00000128567_at	0.466603	1.28768	5.75423	5.54699e-07	1.51803e-05	5.72938	ENSG00000128567	PODXL	podocalyxin like	5420
ENSG00000138449_at	0.439509	1.41843	5.75079	5.61478e-07	1.53194e-05	5.71746	ENSG00000138449	SLC40A1	solute carrier family 40 member 1	30061
ENSG00000154678_at	0.289025	0.20375	5.74505	5.72979e-07	1.55441e-05	5.69757	ENSG00000154678	PDE1C	phosphodiesterase 1C	5137
ENSG00000147408_at	0.407874	0.413762	5.74496	5.73159e-07	1.55441e-05	5.69726	ENSG00000147408	CSGALNACT1	chondroitin sulfate N-acetylgalactosaminyltransferase 1	55790
ENSG00000079435_at	-0.495487	2.75622	-5.74176	5.79672e-07	1.56737e-05	5.68618	ENSG00000079435	LIPE	lipase E, hormone sensitive type	3991
ENSG00000120820_at	0.484162	0.983543	5.73857	5.86235e-07	1.58039e-05	5.67513	ENSG00000120820	GLT8D2	glycosyltransferase 8 domain containing 2	83468
ENSG00000128512_at	0.29959	1.2215	5.7318	6.00406e-07	1.61377e-05	5.65171	ENSG00000128512	DOCK4	dedicator of cytokinesis 4	9732
ENSG00000162576_at	-0.413202	1.80985	-5.72967	6.04936e-07	1.62112e-05	5.64433	ENSG00000162576	MXRA8	matrix remodeling associated 8	54587
ENSG00000136153_at	0.343157	0.0319618	5.72428	6.16553e-07	1.64736e-05	5.62567	ENSG00000136153	LMO7	LIM domain 7	4008
ENSG00000040199_at	0.397688	0.818313	5.69707	6.78684e-07	1.80802e-05	5.53152	ENSG00000040199	PHLPP2	PH domain and leucine rich repeat protein phosphatase 2	23035
ENSG00000163947_at	0.319346	0.325815	5.69374	6.86695e-07	1.82398e-05	5.52001	ENSG00000163947	ARHGEF3	Rho guanine nucleotide exchange factor 3	50650
ENSG00000187498_at	-0.407811	1.71487	-5.68973	6.96475e-07	1.84454e-05	5.50614	ENSG00000187498	COL4A1	collagen type IV alpha 1 chain	1282
ENSG00000009950_at	-0.550692	1.28926	-5.67809	7.25656e-07	1.9162e-05	5.4659	ENSG00000009950	MLXIPL	MLX interacting protein like	51085
ENSG00000013588_at	0.573745	0.485311	5.62247	8.82681e-07	2.32031e-05	5.27388	ENSG00000013588	GPRC5A	G protein-coupled receptor class C group 5 member A	9052
ENSG00000115904_at	-0.387381	1.95923	-5.62205	8.83989e-07	2.32031e-05	5.27243	ENSG00000115904	SOS1	SOS Ras/Rac guanine nucleotide exchange factor 1	6654
ENSG00000257017_at	0.53244	0.649952	5.62128	8.864e-07	2.32031e-05	5.26976	ENSG00000257017	HP	haptoglobin	3240
ENSG00000138061_at	0.39629	0.466769	5.6168	9.00462e-07	2.35031e-05	5.25433	ENSG00000138061	CYP1B1	cytochrome P450 family 1 subfamily B member 1	1545
ENSG00000148484_at	-0.328238	2.31487	-5.60488	9.3905e-07	2.44397e-05	5.21321	ENSG00000148484	RSU1	Ras suppressor protein 1	6251
ENSG00000125827_at	0.353518	0.80792	5.60166	9.49725e-07	2.46465e-05	5.20214	ENSG00000125827	TMX4	thioredoxin related transmembrane protein 4	56255
ENSG00000155974_at	0.340835	0.038328	5.59572	9.69792e-07	2.50951e-05	5.18165	ENSG00000155974	GRIP1	glutamate receptor interacting protein 1	23426
ENSG00000062038_at	0.270637	0.108607	5.59465	9.73439e-07	2.51175e-05	5.17797	ENSG00000062038	CDH3	cadherin 3	1001
ENSG00000091129_at	-0.726668	0.487153	-5.59339	9.77748e-07	2.51568e-05	5.17364	ENSG00000091129	NRCAM	neuronal cell adhesion molecule	4897
ENSG00000109072_at	0.328582	0.625318	5.57734	1.03452e-06	2.65277e-05	5.11835	ENSG00000109072	VTN	vitronectin	7448
ENSG00000143369_at	-0.292637	0.354936	-5.57668	1.03691e-06	2.65277e-05	5.11609	ENSG00000143369	ECM1	extracellular matrix protein 1	1893
ENSG00000105976_at	0.428146	1.15002	5.57389	1.04715e-06	2.67141e-05	5.10646	ENSG00000105976	MET	MET proto-oncogene, receptor tyrosine kinase	4233
ENSG00000116824_at	0.307069	0.213883	5.57166	1.05539e-06	2.68485e-05	5.09878	ENSG00000116824	CD2	CD2 molecule	914
ENSG00000137507_at	-0.391498	1.08341	-5.56951	1.06339e-06	2.6976e-05	5.09138	ENSG00000137507	LRRC32	leucine rich repeat containing 32	2615
ENSG00000122033_at	-0.288528	1.41786	-5.55937	1.10195e-06	2.7876e-05	5.05648	ENSG00000122033	MTIF3	mitochondrial translational initiation factor 3	219402
ENSG00000166347_at	-0.554405	2.22614	-5.55589	1.11549e-06	2.81396e-05	5.04453	ENSG00000166347	CYB5A	cytochrome b5 type A	1528
ENSG00000123892_at	0.340998	0.202967	5.55446	1.1211e-06	2.82024e-05	5.03961	ENSG00000123892	RAB38	RAB38, member RAS oncogene family	23682
ENSG00000173706_at	0.498113	1.21603	5.55072	1.13594e-06	2.84964e-05	5.02673	ENSG00000173706	HEG1	heart development protein with EGF like domains 1	57493
ENSG00000187288_at	-0.534845	2.7579	-5.54621	1.15407e-06	2.8871e-05	5.01122	ENSG00000187288	CIDEC	cell death inducing DFFA like effector c	63924
ENSG00000106066_at	0.545944	0.889568	5.54023	1.17855e-06	2.94019e-05	4.99066	ENSG00000106066	CPVL	carboxypeptidase, vitellogenic like	54504
ENSG00000133985_at	0.360209	-0.0506278	5.53549	1.19834e-06	2.98133e-05	4.97435	ENSG00000133985	TTC9	tetratricopeptide repeat domain 9	23508
ENSG00000170074_at	0.481646	0.0237998	5.52941	1.22417e-06	3.03722e-05	4.95347	ENSG00000170074	FAM153A	family with sequence similarity 153 member A	285596
ENSG00000173210_at	-0.484319	1.72844	-5.52813	1.22969e-06	3.04255e-05	4.94906	ENSG00000173210	ABLIM3	actin binding LIM protein family member 3	22885
ENSG00000117152_at	0.355784	0.114521	5.52192	1.25679e-06	3.10111e-05	4.92772	ENSG00000117152	RGS4	regulator of G-protein signaling 4	5999
ENSG00000155254_at	0.312617	0.609831	5.51202	1.30118e-06	3.2019e-05	4.89373	ENSG00000155254	MARVELD1	MARVEL domain containing 1	83742
ENSG00000185000_at	-0.499607	2.0261	-5.50407	1.33796e-06	3.28345e-05	4.86644	ENSG00000185000	DGAT1	diacylglycerol O-acyltransferase 1	8694
ENSG00000138207_at	-0.61794	3.05174	-5.50243	1.34567e-06	3.29344e-05	4.86081	ENSG00000138207	RBP4	retinol binding protein 4	5950
ENSG00000196668_at	0.262358	0.132427	5.49516	1.38043e-06	3.36937e-05	4.83584	ENSG00000196668	LINC00173	long intergenic non-protein coding RNA 173	100287569
ENSG00000173083_at	0.305999	0.0386818	5.48979	1.40668e-06	3.42419e-05	4.8174	ENSG00000173083	HPSE	heparanase	10855
ENSG00000144730_at	0.260588	0.101107	5.47662	1.47309e-06	3.57621e-05	4.77224	ENSG00000144730	IL17RD	interleukin 17 receptor D	54756
ENSG00000174899_at	-0.385122	1.06507	-5.4715	1.49977e-06	3.63122e-05	4.75467	ENSG00000174899	PQLC2L	PQ loop repeat containing 2 like	152078
ENSG00000160932_at	0.261766	0.690813	5.46265	1.54695e-06	3.73544e-05	4.72435	ENSG00000160932	LY6E	lymphocyte antigen 6 family member E	4061
ENSG00000173376_at	-0.364214	0.561704	-5.45974	1.56279e-06	3.76361e-05	4.71438	ENSG00000173376	NDNF	neuron derived neurotrophic factor	79625
ENSG00000106819_at	0.54993	0.962408	5.45554	1.58595e-06	3.80924e-05	4.69998	ENSG00000106819	ASPN	asporin	54829
ENSG00000168685_at	0.595758	0.705017	5.45379	1.59573e-06	3.82255e-05	4.69397	ENSG00000168685	IL7R	interleukin 7 receptor	3575
ENSG00000099817_at	-0.379647	1.46784	-5.45129	1.6097e-06	3.84582e-05	4.68544	ENSG00000099817	POLR2E	RNA polymerase II subunit E	5434
ENSG00000197635_at	0.45102	0.71608	5.44129	1.66706e-06	3.97236e-05	4.65117	ENSG00000197635	DPP4	dipeptidyl peptidase 4	1803
ENSG00000106829_at	0.329222	0.483937	5.43374	1.71169e-06	4.06798e-05	4.62532	ENSG00000106829	TLE4	transducin like enhancer of split 4	7091
ENSG00000197953_at	0.233348	0.0828103	5.42388	1.77174e-06	4.19964e-05	4.59158	ENSG00000197953	AADACL2	arylacetamide deacetylase like 2	344752
ENSG00000171408_at	0.34291	0.900353	5.42021	1.79459e-06	4.24265e-05	4.57905	ENSG00000171408	PDE7B	phosphodiesterase 7B	27115
ENSG00000172164_at	-0.216508	0.467457	-5.4098	1.86115e-06	4.38853e-05	4.54341	ENSG00000172164	SNTB1	syntrophin beta 1	6641
ENSG00000198844_at	-0.349052	0.786065	-5.40114	1.91828e-06	4.51145e-05	4.51384	ENSG00000198844	ARHGEF15	Rho guanine nucleotide exchange factor 15	22899
ENSG00000187134_at	-0.580634	2.11022	-5.39768	1.94166e-06	4.55457e-05	4.50199	ENSG00000187134	AKR1C1	aldo-keto reductase family 1 member C1	1645
ENSG00000170509_at	-0.533926	0.544799	-5.39397	1.96695e-06	4.60196e-05	4.48933	ENSG00000170509	HSD17B13	hydroxysteroid 17-beta dehydrogenase 13	345275
ENSG00000166825_at	-0.446475	1.12063	-5.37476	2.10341e-06	4.9085e-05	4.42372	ENSG00000166825	ANPEP	alanyl aminopeptidase, membrane	290
ENSG00000174233_at	-0.268165	1.48491	-5.36571	2.17088e-06	5.0529e-05	4.39285	ENSG00000174233	ADCY6	adenylate cyclase 6	112
ENSG00000109339_at	0.41527	1.30399	5.36487	2.17727e-06	5.05473e-05	4.38998	ENSG00000109339	MAPK10	mitogen-activated protein kinase 10	5602
ENSG00000072310_at	-0.425186	1.10185	-5.36242	2.19597e-06	5.08509e-05	4.38161	ENSG00000072310	SREBF1	sterol regulatory element binding transcription factor 1	6720
ENSG00000002933_at	0.596753	1.32596	5.36114	2.20582e-06	5.09483e-05	4.37723	ENSG00000002933	TMEM176A	transmembrane protein 176A	55365
ENSG00000109654_at	0.270011	0.821237	5.3539	2.26222e-06	5.21176e-05	4.35255	ENSG00000109654	TRIM2	tripartite motif containing 2	23321
ENSG00000117298_at	-0.361822	1.44762	-5.34854	2.30489e-06	5.29656e-05	4.33428	ENSG00000117298	ECE1	endothelin converting enzyme 1	1889
ENSG00000163931_at	-0.352958	1.62719	-5.34562	2.32847e-06	5.33717e-05	4.32432	ENSG00000163931	TKT	transketolase	7086
ENSG00000172159_at	-0.336916	0.730047	-5.33397	2.42501e-06	5.54438e-05	4.28461	ENSG00000172159	FRMD3	FERM domain containing 3	257019
ENSG00000122547_at	-0.333787	0.534197	-5.33215	2.44041e-06	5.56548e-05	4.27842	ENSG00000122547	EEPD1	endonuclease/exonuclease/phosphatase family domain containing 1	80820
ENSG00000103534_at	0.370955	0.0158973	5.31891	2.55564e-06	5.81361e-05	4.23332	ENSG00000103534	TMC5	transmembrane channel like 5	79838
ENSG00000156453_at	-0.296828	0.775118	-5.30945	2.64124e-06	5.99323e-05	4.20112	ENSG00000156453	PCDH1	protocadherin 1	5097
ENSG00000171227_at	-0.457622	1.63367	-5.29728	2.75552e-06	6.23686e-05	4.15972	ENSG00000171227	TMEM37	transmembrane protein 37	140738
ENSG00000166250_at	-0.451767	1.94793	-5.29197	2.8069e-06	6.33727e-05	4.14167	ENSG00000166250	CLMP	CXADR like membrane protein	79827
ENSG00000154556_at	0.404786	1.25385	5.28841	2.84187e-06	6.39407e-05	4.12957	ENSG00000154556	SORBS2	sorbin and SH3 domain containing 2	8470
ENSG00000135447_at	-0.499729	2.08459	-5.28797	2.84622e-06	6.39407e-05	4.12807	ENSG00000135447	PPP1R1A	protein phosphatase 1 regulatory inhibitor subunit 1A	5502
ENSG00000198879_at	0.280644	0.446374	5.28656	2.86022e-06	6.39572e-05	4.12328	ENSG00000198879	SFMBT2	Scm-like with four mbt domains 2	57713
ENSG00000106565_at	0.483287	1.0564	5.28647	2.86111e-06	6.39572e-05	4.12297	ENSG00000106565	TMEM176B	transmembrane protein 176B	28959
ENSG00000130821_at	-0.541896	1.53495	-5.2842	2.8838e-06	6.43053e-05	4.11525	ENSG00000130821	SLC6A8	solute carrier family 6 member 8	6535
ENSG00000155659_at	0.603972	0.951738	5.28094	2.91666e-06	6.48778e-05	4.10418	ENSG00000155659	VSIG4	V-set and immunoglobulin domain containing 4	11326
ENSG00000107736_at	0.345249	1.14871	5.27243	3.0043e-06	6.6663e-05	4.07526	ENSG00000107736	CDH23	cadherin related 23	64072
ENSG00000157554_at	-0.337775	1.90447	-5.27086	3.02071e-06	6.68628e-05	4.06993	ENSG00000157554	ERG	ERG, ETS transcription factor	2078
ENSG00000141232_at	0.404564	1.72304	5.26531	3.0796e-06	6.79996e-05	4.05107	ENSG00000141232	TOB1	transducer of ERBB2, 1	10140
ENSG00000180447_at	0.287458	0.307192	5.26063	3.13013e-06	6.89468e-05	4.03517	ENSG00000180447	GAS1	growth arrest specific 1	2619
ENSG00000198542_at	-0.390949	0.509428	-5.25972	3.14004e-06	6.89968e-05	4.03208	ENSG00000198542	ITGBL1	integrin subunit beta like 1	9358
ENSG00000166819_at	-0.405941	2.91918	-5.25281	3.21634e-06	7.05019e-05	4.00863	ENSG00000166819	PLIN1	perilipin 1	5346
ENSG00000163590_at	-0.256975	0.340129	-5.24511	3.30344e-06	7.22358e-05	3.98253	ENSG00000163590	PPM1L	protein phosphatase, Mg2+/Mn2+ dependent 1L	151742
ENSG00000167291_at	-0.271253	0.639628	-5.23773	3.38924e-06	7.3933e-05	3.95748	ENSG00000167291	TBC1D16	TBC1 domain family member 16	125058
ENSG00000119414_at	-0.204237	2.01059	-5.23596	3.41009e-06	7.42086e-05	3.95149	ENSG00000119414	PPP6C	protein phosphatase 6 catalytic subunit	5537
ENSG00000166148_at	-0.269875	1.08455	-5.23187	3.4588e-06	7.50876e-05	3.93764	ENSG00000166148	AVPR1A	arginine vasopressin receptor 1A	552
ENSG00000138772_at	0.501733	1.01462	5.22876	3.49639e-06	7.57215e-05	3.92709	ENSG00000138772	ANXA3	annexin A3	306
ENSG00000130158_at	-0.284708	0.973794	-5.21947	3.61086e-06	7.80136e-05	3.89563	ENSG00000130158	DOCK6	dedicator of cytokinesis 6	57572
ENSG00000178607_at	0.310374	0.502436	5.21807	3.62845e-06	7.82066e-05	3.89088	ENSG00000178607	ERN1	endoplasmic reticulum to nucleus signaling 1	2081
ENSG00000163558_at	0.358175	0.79314	5.21583	3.65682e-06	7.86304e-05	3.88327	ENSG00000163558	PRKCI	protein kinase C iota	5584
ENSG00000137168_at	0.346236	0.488198	5.20836	3.75272e-06	8.05007e-05	3.858	ENSG00000137168	PPIL1	peptidylprolyl isomerase like 1	51645
ENSG00000173372_at	0.43766	1.12549	5.20435	3.80527e-06	8.14346e-05	3.84442	ENSG00000173372	C1QA	complement C1q A chain	712
ENSG00000169282_at	-0.361393	0.761144	-5.20032	3.85875e-06	8.23839e-05	3.83079	ENSG00000169282	KCNAB1	potassium voltage-gated channel subfamily A member regulatory beta subunit 1	7881
ENSG00000171840_at	-0.270355	0.796175	-5.19403	3.94386e-06	8.40023e-05	3.8095	ENSG00000171840	NINJ2	ninjurin 2	4815
ENSG00000174804_at	-0.34556	2.23127	-5.19211	3.97016e-06	8.43635e-05	3.80301	ENSG00000174804	FZD4	frizzled class receptor 4	8322
ENSG00000173208_at	-0.508542	1.20173	-5.18815	4.02501e-06	8.53284e-05	3.78961	ENSG00000173208	ABCD2	ATP binding cassette subfamily D member 2	225
ENSG00000125378_at	0.498808	0.718906	5.18722	4.03792e-06	8.54015e-05	3.78649	ENSG00000125378	BMP4	bone morphogenetic protein 4	652
ENSG00000133740_at	0.247489	0.175533	5.18565	4.05996e-06	8.56671e-05	3.78117	ENSG00000133740	E2F5	E2F transcription factor 5	1875
ENSG00000251322_at	-0.397094	1.24388	-5.18258	4.10335e-06	8.63694e-05	3.77079	ENSG00000251322	SHANK3	SH3 and multiple ankyrin repeat domains 3	85358
ENSG00000133731_at	0.244067	0.560472	5.18195	4.11237e-06	8.63694e-05	3.76865	ENSG00000133731	IMPA1	inositol monophosphatase 1	3612
ENSG00000152556_at	0.314806	0.60243	5.17946	4.14802e-06	8.69159e-05	3.76023	ENSG00000152556	PFKM	phosphofructokinase, muscle	5213
ENSG00000166575_at	-0.249269	1.29062	-5.17775	4.1726e-06	8.70774e-05	3.75446	ENSG00000166575	TMEM135	transmembrane protein 135	65084
ENSG00000158571_at	-0.342793	1.32234	-5.17758	4.17501e-06	8.70774e-05	3.75389	ENSG00000158571	PFKFB1	6-phosphofructo-2-kinase/fructose-2,6-biphosphatase 1	5207
ENSG00000102934_at	0.268836	0.371991	5.1769	4.18486e-06	8.70817e-05	3.75159	ENSG00000102934	PLLP	plasmolipin	51090
ENSG00000088882_at	0.472636	0.700951	5.17578	4.20117e-06	8.72202e-05	3.7478	ENSG00000088882	CPXM1	carboxypeptidase X, M14 family member 1	56265
ENSG00000167306_at	0.326969	0.314937	5.16728	4.32666e-06	8.96194e-05	3.71907	ENSG00000167306	MYO5B	myosin VB	4645
ENSG00000136960_at	-0.34061	1.42384	-5.16449	4.36866e-06	9.02823e-05	3.70964	ENSG00000136960	ENPP2	ectonucleotide pyrophosphatase/phosphodiesterase 2	5168
ENSG00000161381_at	0.474297	0.923046	5.16008	4.4358e-06	9.14606e-05	3.69476	ENSG00000161381	PLXDC1	plexin domain containing 1	57125
ENSG00000106571_at	0.335823	0.89637	5.15942	4.44597e-06	9.14613e-05	3.69252	ENSG00000106571	GLI3	GLI family zinc finger 3	2737
ENSG00000172349_at	0.220417	0.593996	5.15406	4.52907e-06	9.28241e-05	3.67445	ENSG00000172349	IL16	interleukin 16	3603
ENSG00000155761_at	-0.280255	0.0217823	-5.15365	4.53552e-06	9.28241e-05	3.67306	ENSG00000155761	SPAG17	sperm associated antigen 17	200162
ENSG00000221866_at	-0.381015	0.69879	-5.15317	4.54305e-06	9.28241e-05	3.67144	ENSG00000221866	PLXNA4	plexin A4	91584
ENSG00000134460_at	0.372824	0.215012	5.15068	4.58228e-06	9.32678e-05	3.66305	ENSG00000134460	IL2RA	interleukin 2 receptor subunit alpha	3559
ENSG00000145864_at	0.331274	0.246856	5.14946	4.60179e-06	9.32678e-05	3.65891	ENSG00000145864	GABRB2	gamma-aminobutyric acid type A receptor beta2 subunit	2561
ENSG00000156140_at	0.266286	-0.0316872	5.14932	4.60388e-06	9.32678e-05	3.65846	ENSG00000156140	ADAMTS3	ADAM metallopeptidase with thrombospondin type 1 motif 3	9508
ENSG00000146233_at	0.299039	0.171198	5.14919	4.60607e-06	9.32678e-05	3.658	ENSG00000146233	CYP39A1	cytochrome P450 family 39 subfamily A member 1	51302
ENSG00000131459_at	0.511887	0.587776	5.14011	4.75293e-06	9.58854e-05	3.62737	ENSG00000131459	GFPT2	glutamine-fructose-6-phosphate transaminase 2	9945
ENSG00000105372_at	0.374985	1.87232	5.13989	4.75658e-06	9.58854e-05	3.62663	ENSG00000105372	RPS19	ribosomal protein S19	6223
ENSG00000183688_at	-0.345044	1.0853	-5.13664	4.81026e-06	9.67517e-05	3.61567	ENSG00000183688	RFLNB	refilin B	359845
ENSG00000102524_at	0.39093	0.504984	5.13234	4.88219e-06	9.798e-05	3.60119	ENSG00000102524	TNFSF13B	TNF superfamily member 13b	10673
ENSG00000117643_at	0.347054	0.49995	5.12826	4.95153e-06	9.91514e-05	3.58744	ENSG00000117643	MAN1C1	mannosidase alpha class 1C member 1	57134
ENSG00000080493_at	0.475871	1.00039	5.1226	5.04934e-06	0.000100886	3.56835	ENSG00000080493	SLC4A4	solute carrier family 4 member 4	8671
ENSG00000139531_at	-0.297321	1.23225	-5.12168	5.06546e-06	0.000100985	3.56524	ENSG00000139531	SUOX	sulfite oxidase	6821
ENSG00000176974_at	-0.380015	0.907191	-5.12043	5.08736e-06	0.000101198	3.56103	ENSG00000176974	SHMT1	serine hydroxymethyltransferase 1	6470
ENSG00000077274_at	0.328124	0.0603923	5.11633	5.15979e-06	0.000102413	3.54724	ENSG00000077274	CAPN6	calpain 6	827
ENSG00000152990_at	0.273484	0.734477	5.11161	5.2446e-06	0.000103868	3.53134	ENSG00000152990	ADGRA3	adhesion G protein-coupled receptor A3	166647
ENSG00000073849_at	0.276242	0.666445	5.11083	5.25879e-06	0.000103922	3.52871	ENSG00000073849	ST6GAL1	ST6 beta-galactoside alpha-2,6-sialyltransferase 1	6480
ENSG00000144278_at	-0.250097	0.121871	-5.109	5.29201e-06	0.000104093	3.52256	ENSG00000144278	GALNT13	polypeptide N-acetylgalactosaminyltransferase 13	114805
ENSG00000019169_at	0.431687	0.324704	5.10865	5.29844e-06	0.000104093	3.52138	ENSG00000019169	MARCO	macrophage receptor with collagenous structure	8685
ENSG00000142208_at	-0.228016	1.24451	-5.10845	5.30203e-06	0.000104093	3.52072	ENSG00000142208	AKT1	AKT serine/threonine kinase 1	207
ENSG00000146374_at	0.459468	1.14505	5.10748	5.31994e-06	0.000104218	3.51743	ENSG00000146374	RSPO3	R-spondin 3	84870
ENSG00000171603_at	0.266677	1.10866	5.09965	5.46567e-06	0.000106841	3.49107	ENSG00000171603	CLSTN1	calsyntenin 1	22883
ENSG00000124749_at	0.230648	-0.131327	5.09783	5.50002e-06	0.00010728	3.48496	ENSG00000124749	COL21A1	collagen type XXI alpha 1 chain	81578
ENSG00000187764_at	0.294791	0.167708	5.08492	5.75035e-06	0.000111813	3.44156	ENSG00000187764	SEMA4D	semaphorin 4D	10507
ENSG00000102683_at	-0.349901	0.45711	-5.08458	5.75717e-06	0.000111813	3.4404	ENSG00000102683	SGCG	sarcoglycan gamma	6445
ENSG00000106278_at	0.381866	-0.0748298	5.07422	5.96649e-06	0.00011563	3.40558	ENSG00000106278	PTPRZ1	protein tyrosine phosphatase, receptor type Z1	5803
ENSG00000203710_at	0.284306	0.291231	5.07113	6.03019e-06	0.000116614	3.39522	ENSG00000203710	CR1	complement C3b/C4b receptor 1 (Knops blood group)	1378
ENSG00000077420_at	-0.414807	1.00994	-5.06687	6.1195e-06	0.000118088	3.38089	ENSG00000077420	APBB1IP	amyloid beta precursor protein binding family B member 1 interacting protein	54518
ENSG00000198185_at	0.279913	0.312783	5.06546	6.14921e-06	0.000118408	3.37617	ENSG00000198185	ZNF334	zinc finger protein 334	55713
ENSG00000261371_at	-0.417125	2.24711	-5.05766	6.31668e-06	0.000121374	3.34997	ENSG00000261371	PECAM1	platelet and endothelial cell adhesion molecule 1	5175
ENSG00000206527_at	-0.445499	2.60825	-5.05631	6.34612e-06	0.000121681	3.34544	ENSG00000206527	HACD2	3-hydroxyacyl-CoA dehydratase 2	201562
ENSG00000139116_at	0.311303	0.580644	5.05548	6.36414e-06	0.000121768	3.34268	ENSG00000139116	KIF21A	kinesin family member 21A	55605
ENSG00000111341_at	0.583753	2.60304	5.0545	6.38581e-06	0.000121924	3.33936	ENSG00000111341	MGP	matrix Gla protein	4256
ENSG00000235109_at	0.340342	0.315218	5.03887	6.73844e-06	0.000128386	3.28697	ENSG00000235109	ZSCAN31	zinc finger and SCAN domain containing 31	64288
ENSG00000120279_at	-0.257302	1.06485	-5.03749	6.7705e-06	0.000128725	3.28235	ENSG00000120279	MYCT1	MYC target 1	80177
ENSG00000240771_at	0.338759	0.583524	5.03612	6.80256e-06	0.000129063	3.27774	ENSG00000240771	ARHGEF25	Rho guanine nucleotide exchange factor 25	115557
ENSG00000174718_at	0.305411	0.641833	5.03252	6.88738e-06	0.000130398	3.26567	ENSG00000174718	KIAA1551	KIAA1551	55196
ENSG00000171724_at	0.262477	0.0391352	5.03166	6.90776e-06	0.00013051	3.26279	ENSG00000171724	VAT1L	vesicle amine transport 1 like	57687
ENSG00000145623_at	0.396237	1.1547	5.024	7.0919e-06	0.00013371	3.23715	ENSG00000145623	OSMR	oncostatin M receptor	9180
ENSG00000172296_at	0.275927	0.84742	5.01993	7.19199e-06	0.000135314	3.22349	ENSG00000172296	SPTLC3	serine palmitoyltransferase long chain base subunit 3	55304
ENSG00000153707_at	0.257304	0.345871	5.01294	7.36661e-06	0.000138312	3.20012	ENSG00000153707	PTPRD	protein tyrosine phosphatase, receptor type D	5789
ENSG00000131069_at	-0.461432	1.7078	-5.00578	7.55015e-06	0.000141197	3.17614	ENSG00000131069	ACSS2	acyl-CoA synthetase short-chain family member 2	55902
ENSG00000160321_at	0.467441	0.722206	5.00573	7.55155e-06	0.000141197	3.17596	ENSG00000160321	ZNF208	zinc finger protein 208	7757
ENSG00000132840_at	-0.302286	0.776134	-5.00388	7.59949e-06	0.0001418	3.16979	ENSG00000132840	BHMT2	betaine--homocysteine S-methyltransferase 2	23743
ENSG00000066027_at	-0.288458	2.10553	-4.9969	7.7839e-06	0.000144782	3.14644	ENSG00000066027	PPP2R5A	protein phosphatase 2 regulatory subunit B'alpha	5525
ENSG00000069122_at	-0.313436	1.91873	-4.99658	7.79245e-06	0.000144782	3.14537	ENSG00000069122	ADGRF5	adhesion G protein-coupled receptor F5	221395
ENSG00000133027_at	-0.488371	0.900014	-4.99602	7.80741e-06	0.000144782	3.1435	ENSG00000133027	PEMT	phosphatidylethanolamine N-methyltransferase	10400
ENSG00000196139_at	-0.56376	1.84867	-4.98432	8.12702e-06	0.0001504	3.10442	ENSG00000196139	AKR1C3	aldo-keto reductase family 1 member C3	8644
ENSG00000173369_at	0.533059	1.28961	4.98125	8.21325e-06	0.000151685	3.09414	ENSG00000173369	C1QB	complement C1q B chain	713
ENSG00000111907_at	0.376508	0.827457	4.98041	8.2369e-06	0.000151811	3.09134	ENSG00000111907	TPD52L1	tumor protein D52 like 1	7164
ENSG00000182621_at	0.403371	0.8724	4.97791	8.30767e-06	0.000152804	3.08301	ENSG00000182621	PLCB1	phospholipase C beta 1	23236
ENSG00000137491_at	0.577712	1.16079	4.97403	8.41899e-06	0.000154536	3.07004	ENSG00000137491	SLCO2B1	solute carrier organic anion transporter family member 2B1	11309
ENSG00000079332_at	-0.252578	2.36193	-4.97157	8.49028e-06	0.000155529	3.06183	ENSG00000079332	SAR1A	secretion associated Ras related GTPase 1A	56681
ENSG00000105974_at	-0.330873	2.91678	-4.96726	8.61663e-06	0.000157444	3.04744	ENSG00000105974	CAV1	caveolin 1	857
ENSG00000114541_at	0.391715	0.67505	4.96682	8.62967e-06	0.000157444	3.04597	ENSG00000114541	FRMD4B	FERM domain containing 4B	23150
ENSG00000123243_at	-0.469433	1.69897	-4.96577	8.66075e-06	0.000157692	3.04247	ENSG00000123243	ITIH5	inter-alpha-trypsin inhibitor heavy chain family member 5	80760
ENSG00000113448_at	0.284255	0.407806	4.96298	8.74383e-06	0.000158884	3.03317	ENSG00000113448	PDE4D	phosphodiesterase 4D	5144
ENSG00000177575_at	0.50188	1.12308	4.96114	8.79937e-06	0.000159572	3.02701	ENSG00000177575	CD163	CD163 molecule	9332
ENSG00000119699_at	0.273042	0.392465	4.95091	9.11296e-06	0.000164928	2.99291	ENSG00000119699	TGFB3	transforming growth factor beta 3	7043
ENSG00000012171_at	0.356251	0.40525	4.94044	9.44569e-06	0.000170608	2.958	ENSG00000012171	SEMA3B	semaphorin 3B	7869
ENSG00000134504_at	0.227499	0.404583	4.93884	9.49747e-06	0.000171201	2.95268	ENSG00000134504	KCTD1	potassium channel tetramerization domain containing 1	284252
ENSG00000080823_at	0.183015	0.564523	4.93766	9.53575e-06	0.000171549	2.94876	ENSG00000080823	MOK	MOK protein kinase	5891
ENSG00000145147_at	0.358128	0.739037	4.93534	9.61171e-06	0.000172571	2.94104	ENSG00000145147	SLIT2	slit guidance ligand 2	9353
ENSG00000153208_at	0.44315	0.76492	4.93059	9.76922e-06	0.000175051	2.92522	ENSG00000153208	MERTK	MER proto-oncogene, tyrosine kinase	10461
ENSG00000150636_at	0.379094	0.675674	4.92784	9.86152e-06	0.000176355	2.91606	ENSG00000150636	CCDC102B	coiled-coil domain containing 102B	79839
ENSG00000162337_at	-0.401442	0.919308	-4.92086	1.00997e-05	0.000180257	2.89284	ENSG00000162337	LRP5	LDL receptor related protein 5	4041
ENSG00000122691_at	-0.289507	0.28851	-4.91373	1.0349e-05	0.000184343	2.8691	ENSG00000122691	TWIST1	twist family bHLH transcription factor 1	7291
ENSG00000090006_at	0.369157	0.920313	4.90883	1.05237e-05	0.000187085	2.85282	ENSG00000090006	LTBP4	latent transforming growth factor beta binding protein 4	8425
ENSG00000083857_at	-0.34402	1.92895	-4.90555	1.06422e-05	0.00018882	2.84192	ENSG00000083857	FAT1	FAT atypical cadherin 1	2195
ENSG00000130988_at	-0.226235	0.314769	-4.89679	1.09651e-05	0.000194169	2.81283	ENSG00000130988	RGN	regucalcin	9104
ENSG00000158352_at	-0.221622	0.54842	-4.89542	1.10167e-05	0.000194701	2.80826	ENSG00000158352	SHROOM4	shroom family member 4	57477
ENSG00000135144_at	-0.329547	0.526483	-4.89066	1.11972e-05	0.000197503	2.79245	ENSG00000135144	DTX1	deltex E3 ubiquitin ligase 1	1840
ENSG00000170458_at	0.56401	1.02081	4.88679	1.13459e-05	0.000199736	2.77962	ENSG00000170458	CD14	CD14 molecule	929
ENSG00000160307_at	-0.532964	1.66543	-4.88458	1.14319e-05	0.000200858	2.77228	ENSG00000160307	S100B	S100 calcium binding protein B	6285
ENSG00000007866_at	0.259323	0.471	4.8798	1.16195e-05	0.000203758	2.75644	ENSG00000007866	TEAD3	TEA domain transcription factor 3	7005
ENSG00000121578_at	0.254134	0.494666	4.87612	1.17665e-05	0.000205937	2.74421	ENSG00000121578	B4GALT4	beta-1,4-galactosyltransferase 4	8702
ENSG00000167618_at	-0.224828	0.369358	-4.86908	1.20523e-05	0.000210531	2.72086	ENSG00000167618	LAIR2	leukocyte associated immunoglobulin like receptor 2	3904
ENSG00000145708_at	-0.581834	1.37178	-4.86832	1.20835e-05	0.000210668	2.71835	ENSG00000145708	CRHBP	corticotropin releasing hormone binding protein	1393
ENSG00000139329_at	0.511289	2.7354	4.86707	1.2135e-05	0.000211159	2.71421	ENSG00000139329	LUM	lumican	4060
ENSG00000135929_at	0.379882	0.534499	4.86639	1.21631e-05	0.00021124	2.71196	ENSG00000135929	CYP27A1	cytochrome P450 family 27 subfamily A member 1	1593
ENSG00000177098_at	-0.275409	0.88193	-4.86569	1.21921e-05	0.000211338	2.70964	ENSG00000177098	SCN4B	sodium voltage-gated channel beta subunit 4	6330
ENSG00000116574_at	0.337756	0.641283	4.86272	1.23163e-05	0.000213082	2.69979	ENSG00000116574	RHOU	ras homolog family member U	58480
ENSG00000115738_at	0.477135	1.46724	4.85979	1.24398e-05	0.000214807	2.69009	ENSG00000115738	ID2	inhibitor of DNA binding 2, HLH protein	3398
ENSG00000179776_at	-0.394246	1.26186	-4.85912	1.24682e-05	0.000214886	2.68787	ENSG00000179776	CDH5	cadherin 5	1003
ENSG00000116016_at	-0.322652	2.64544	-4.85539	1.26275e-05	0.000217217	2.67552	ENSG00000116016	EPAS1	endothelial PAS domain protein 1	2034
ENSG00000160213_at	-0.275373	2.05731	-4.85301	1.27303e-05	0.000218206	2.66764	ENSG00000160213	CSTB	cystatin B	1476
ENSG00000184887_at	-0.245729	0.783716	-4.85294	1.27333e-05	0.000218206	2.66741	ENSG00000184887	BTBD6	BTB domain containing 6	90135
ENSG00000117682_at	-0.49013	1.78453	-4.8463	1.30245e-05	0.000222773	2.64542	ENSG00000117682	DHDDS	dehydrodolichyl diphosphate synthase subunit	79947
ENSG00000151692_at	-0.3263	0.652484	-4.84207	1.32132e-05	0.000225574	2.63143	ENSG00000151692	RNF144A	ring finger protein 144A	9781
ENSG00000143149_at	-0.314653	1.24535	-4.83759	1.34165e-05	0.000228612	2.61659	ENSG00000143149	ALDH9A1	aldehyde dehydrogenase 9 family member A1	223
ENSG00000160180_at	0.313056	0.127857	4.82737	1.38909e-05	0.000235866	2.5828	ENSG00000160180	TFF3	trefoil factor 3	7033
ENSG00000106078_at	0.474638	0.168827	4.82684	1.39159e-05	0.000235866	2.58106	ENSG00000106078	COBL	cordon-bleu WH2 repeat protein	23242
ENSG00000073712_at	-0.230915	2.21551	-4.82674	1.39206e-05	0.000235866	2.58073	ENSG00000073712	FERMT2	fermitin family member 2	10979
ENSG00000095066_at	-0.314746	0.543658	-4.82385	1.4058e-05	0.000237749	2.57118	ENSG00000095066	HOOK2	hook microtubule tethering protein 2	29911
ENSG00000159128_at	-0.226061	2.12751	-4.82289	1.41041e-05	0.000238082	2.568	ENSG00000159128	IFNGR2	interferon gamma receptor 2	3460
ENSG00000134716_at	0.218702	0.0738661	4.81709	1.43848e-05	0.000242368	2.54884	ENSG00000134716	CYP2J2	cytochrome P450 family 2 subfamily J member 2	1573
ENSG00000133110_at	-0.428923	1.95785	-4.81502	1.44864e-05	0.000243625	2.542	ENSG00000133110	POSTN	periostin	10631
ENSG00000134291_at	0.208612	0.687584	4.81412	1.45307e-05	0.000243915	2.53904	ENSG00000134291	TMEM106C	transmembrane protein 106C	79022
ENSG00000198851_at	0.31133	0.309072	4.81222	1.46246e-05	0.000245037	2.53277	ENSG00000198851	CD3E	CD3e molecule	916
ENSG00000163072_at	-0.311744	1.5582	-4.80882	1.47945e-05	0.000247425	2.52155	ENSG00000163072	NOSTRIN	nitric oxide synthase trafficking	115677
ENSG00000091436_at	-0.241058	1.91595	-4.80542	1.49664e-05	0.000249837	2.51032	ENSG00000091436	MAP3K20	mitogen-activated protein kinase kinase kinase 20	51776
ENSG00000072163_at	-0.290373	1.37309	-4.80478	1.49989e-05	0.000249917	2.50822	ENSG00000072163	LIMS2	LIM zinc finger domain containing 2	55679
ENSG00000181804_at	0.323855	0.971077	4.80367	1.50554e-05	0.000250397	2.50456	ENSG00000181804	SLC9A9	solute carrier family 9 member A9	285195
ENSG00000104290_at	0.249818	0.0394915	4.80229	1.51265e-05	0.000251117	2.49998	ENSG00000104290	FZD3	frizzled class receptor 3	7976
ENSG00000173531_at	0.35393	0.38709	4.8009	1.51977e-05	0.000251836	2.49542	ENSG00000173531	MST1	macrophage stimulating 1	4485
ENSG00000134046_at	-0.252161	2.16819	-4.79972	1.52591e-05	0.000252389	2.4915	ENSG00000134046	MBD2	methyl-CpG binding domain protein 2	8932
ENSG00000103876_at	-0.332151	1.81992	-4.79677	1.54123e-05	0.000254458	2.48179	ENSG00000103876	FAH	fumarylacetoacetate hydrolase	2184
ENSG00000204160_at	-0.283418	1.19754	-4.79181	1.56738e-05	0.000258303	2.46544	ENSG00000204160	ZDHHC18	zinc finger DHHC-type containing 18	84243
ENSG00000129682_at	-0.255152	0.618501	-4.78923	1.58117e-05	0.000260101	2.45693	ENSG00000129682	FGF13	fibroblast growth factor 13	2258
ENSG00000177106_at	0.173644	0.275364	4.78729	1.59163e-05	0.000261346	2.45052	ENSG00000177106	EPS8L2	EPS8 like 2	64787
ENSG00000075651_at	0.21033	0.511459	4.78518	1.60304e-05	0.000262742	2.44358	ENSG00000075651	PLD1	phospholipase D1	5337
ENSG00000138758_at	-0.301923	2.03544	-4.78462	1.6061e-05	0.000262766	2.44173	ENSG00000138758	40787	septin 11	55752
ENSG00000135052_at	0.243743	0.290023	4.77725	1.64675e-05	0.000268929	2.41745	ENSG00000135052	GOLM1	golgi membrane protein 1	51280
ENSG00000178498_at	0.20824	0.441548	4.77217	1.67532e-05	0.000273101	2.40074	ENSG00000178498	DTX3	deltex E3 ubiquitin ligase 3	196403
ENSG00000169692_at	-0.345979	1.62496	-4.76504	1.71628e-05	0.000279274	2.37728	ENSG00000169692	AGPAT2	1-acylglycerol-3-phosphate O-acyltransferase 2	10555
ENSG00000151276_at	-0.279579	0.869801	-4.76045	1.74317e-05	0.000282898	2.36218	ENSG00000151276	MAGI1	membrane associated guanylate kinase, WW and PDZ domain containing 1	9223
ENSG00000086061_at	0.357243	1.52206	4.76017	1.74482e-05	0.000282898	2.36126	ENSG00000086061	DNAJA1	DnaJ heat shock protein family (Hsp40) member A1	3301
ENSG00000151365_at	-0.605757	2.60479	-4.75397	1.78186e-05	0.000288386	2.34086	ENSG00000151365	THRSP	thyroid hormone responsive	7069
ENSG00000027697_at	-0.200656	1.4941	-4.75048	1.80303e-05	0.000291291	2.32939	ENSG00000027697	IFNGR1	interferon gamma receptor 1	3459
ENSG00000119471_at	-0.275336	1.93283	-4.74754	1.82106e-05	0.000293679	2.31973	ENSG00000119471	HSDL2	hydroxysteroid dehydrogenase like 2	84263
ENSG00000260314_at	0.488406	1.15347	4.74226	1.85389e-05	0.00029844	2.30238	ENSG00000260314	MRC1	mannose receptor C-type 1	4360
ENSG00000079308_at	-0.285586	1.19916	-4.7321	1.91865e-05	0.000308315	2.26904	ENSG00000079308	TNS1	tensin 1	7145
ENSG00000152465_at	-0.295359	1.28139	-4.73118	1.92464e-05	0.000308458	2.26601	ENSG00000152465	NMT2	N-myristoyltransferase 2	9397
ENSG00000052795_at	-0.221348	1.10278	-4.73091	1.92637e-05	0.000308458	2.26514	ENSG00000052795	FNIP2	folliculin interacting protein 2	57600
ENSG00000015133_at	-0.228498	0.465125	-4.72491	1.96583e-05	0.00031422	2.24545	ENSG00000015133	CCDC88C	coiled-coil domain containing 88C	440193
ENSG00000271503_at	0.452587	0.743452	4.71124	2.05873e-05	0.000328488	2.20063	ENSG00000271503	CCL5	C-C motif chemokine ligand 5	6352
ENSG00000164694_at	-0.510361	0.246265	-4.71038	2.06473e-05	0.000328864	2.19781	ENSG00000164694	FNDC1	fibronectin type III domain containing 1	84624
ENSG00000140937_at	0.343526	0.891969	4.70689	2.0892e-05	0.000332176	2.18637	ENSG00000140937	CDH11	cadherin 11	1009
ENSG00000082458_at	0.251811	0.149432	4.70509	2.10188e-05	0.000333604	2.1805	ENSG00000082458	DLG3	discs large MAGUK scaffold protein 3	1741
ENSG00000163485_at	-0.413581	0.626276	-4.70329	2.11471e-05	0.000335051	2.1746	ENSG00000163485	ADORA1	adenosine A1 receptor	134
ENSG00000173546_at	-0.300388	0.477646	-4.70058	2.1341e-05	0.000337058	2.16573	ENSG00000173546	CSPG4	chondroitin sulfate proteoglycan 4	1464
ENSG00000120594_at	0.323812	1.90596	4.70048	2.13484e-05	0.000337058	2.1654	ENSG00000120594	PLXDC2	plexin domain containing 2	84898
ENSG00000164828_at	-0.229418	1.69327	-4.69988	2.13916e-05	0.000337152	2.16344	ENSG00000164828	SUN1	Sad1 and UNC84 domain containing 1	23353
ENSG00000174579_at	0.222856	1.27702	4.69629	2.16519e-05	0.000340634	2.1517	ENSG00000174579	MSL2	male-specific lethal 2 homolog (Drosophila)	55167
ENSG00000123505_at	0.297616	1.21194	4.6958	2.16881e-05	0.000340634	2.15008	ENSG00000123505	AMD1	adenosylmethionine decarboxylase 1	262
ENSG00000133816_at	0.180033	0.297051	4.69339	2.18654e-05	0.000342823	2.14218	ENSG00000133816	MICAL2	microtubule associated monooxygenase, calponin and LIM domain containing 2	9645
ENSG00000104549_at	0.203953	0.456287	4.68339	2.26142e-05	0.00035357	2.10951	ENSG00000104549	SQLE	squalene epoxidase	6713
ENSG00000111144_at	0.302913	1.64028	4.6832	2.26291e-05	0.00035357	2.10887	ENSG00000111144	LTA4H	leukotriene A4 hydrolase	4048
ENSG00000003147_at	-0.255487	0.893879	-4.68254	2.26794e-05	0.000353744	2.10671	ENSG00000003147	ICA1	islet cell autoantigen 1	3382
ENSG00000155511_at	0.210201	0.199321	4.68078	2.28141e-05	0.000355231	2.10097	ENSG00000155511	GRIA1	glutamate ionotropic receptor AMPA type subunit 1	2890
ENSG00000099341_at	-0.272246	1.60179	-4.67747	2.30704e-05	0.000358604	2.09013	ENSG00000099341	PSMD8	proteasome 26S subunit, non-ATPase 8	5714
ENSG00000019991_at	0.256721	0.627482	4.67653	2.31429e-05	0.000358763	2.08709	ENSG00000019991	HGF	hepatocyte growth factor	3082
ENSG00000107968_at	0.370615	1.17409	4.67631	2.31601e-05	0.000358763	2.08637	ENSG00000107968	MAP3K8	mitogen-activated protein kinase kinase kinase 8	1326
ENSG00000126561_at	-0.223663	0.998699	-4.66244	2.42674e-05	0.000375273	2.04106	ENSG00000126561	STAT5A	signal transducer and activator of transcription 5A	6776
ENSG00000117155_at	0.237955	0.0310018	4.65961	2.44996e-05	0.000378215	2.03183	ENSG00000117155	SSX2IP	SSX family member 2 interacting protein	117178
ENSG00000112379_at	0.240713	0.0198358	4.6588	2.4566e-05	0.000378593	2.0292	ENSG00000112379	ARFGEF3	ARFGEF family member 3	57221
ENSG00000115255_at	-0.363652	0.67488	-4.65761	2.46652e-05	0.000379475	2.02529	ENSG00000115255	REEP6	receptor accessory protein 6	92840
ENSG00000169116_at	-0.387129	1.47211	-4.647	2.55611e-05	0.000392589	1.99069	ENSG00000169116	PARM1	prostate androgen-regulated mucin-like protein 1	25849
ENSG00000180901_at	0.212158	0.656182	4.64329	2.58818e-05	0.00039684	1.9786	ENSG00000180901	KCTD2	potassium channel tetramerization domain containing 2	23510
ENSG00000173421_at	-0.279013	0.384437	-4.63935	2.62263e-05	0.00040144	1.96578	ENSG00000173421	CCDC36	coiled-coil domain containing 36	339834
ENSG00000132849_at	0.278645	0.583948	4.63602	2.65212e-05	0.000405077	1.95494	ENSG00000132849	PATJ	PATJ, crumbs cell polarity complex component	10207
ENSG00000185633_at	-0.374114	0.62819	-4.63566	2.65536e-05	0.000405077	1.95376	ENSG00000185633	NDUFA4L2	NDUFA4, mitochondrial complex associated like 2	56901
ENSG00000196562_at	0.423641	0.998796	4.63336	2.67591e-05	0.000407524	1.94628	ENSG00000196562	SULF2	sulfatase 2	55959
ENSG00000124212_at	0.577882	1.33736	4.6307	2.69993e-05	0.000410489	1.93762	ENSG00000124212	PTGIS	prostaglandin I2 synthase	5740
ENSG00000163106_at	0.420001	0.790454	4.62919	2.71362e-05	0.000411877	1.93272	ENSG00000163106	HPGDS	hematopoietic prostaglandin D synthase	27306
ENSG00000164330_at	-0.236931	2.40552	-4.62794	2.72507e-05	0.000412922	1.92863	ENSG00000164330	EBF1	early B-cell factor 1	1879
ENSG00000163814_at	0.237445	0.180843	4.62195	2.78045e-05	0.00042014	1.90913	ENSG00000163814	CDCP1	CUB domain containing protein 1	64866
ENSG00000140092_at	0.299456	1.9152	4.62178	2.78201e-05	0.00042014	1.90859	ENSG00000140092	FBLN5	fibulin 5	10516
ENSG00000092969_at	0.34451	0.60704	4.61853	2.81248e-05	0.000423831	1.89803	ENSG00000092969	TGFB2	transforming growth factor beta 2	7042
ENSG00000171867_at	0.287374	1.13387	4.61774	2.81997e-05	0.000423831	1.89545	ENSG00000171867	PRNP	prion protein	5621
ENSG00000134343_at	-0.369499	0.527845	-4.61768	2.82053e-05	0.000423831	1.89526	ENSG00000134343	ANO3	anoctamin 3	63982
ENSG00000170801_at	-0.349537	1.03386	-4.61705	2.82652e-05	0.000424026	1.8932	ENSG00000170801	HTRA3	HtrA serine peptidase 3	94031
ENSG00000120254_at	0.264922	0.454251	4.61285	2.86661e-05	0.000429326	1.87955	ENSG00000120254	MTHFD1L	methylenetetrahydrofolate dehydrogenase (NADP+ dependent) 1-like	25902
ENSG00000102383_at	0.280038	0.443284	4.60819	2.91174e-05	0.000435362	1.86441	ENSG00000102383	ZDHHC15	zinc finger DHHC-type containing 15	158866
ENSG00000196196_at	-0.240117	0.542839	-4.60673	2.92605e-05	0.000436779	1.85966	ENSG00000196196	HRCT1	histidine rich carboxyl terminus 1	646962
ENSG00000110756_at	0.22318	0.664282	4.60488	2.94418e-05	0.000438627	1.85368	ENSG00000110756	HPS5	HPS5, biogenesis of lysosomal organelles complex 2 subunit 2	11234
ENSG00000184349_at	0.301741	1.34115	4.60448	2.94814e-05	0.000438627	1.85237	ENSG00000184349	EFNA5	ephrin A5	1946
ENSG00000136383_at	-0.576701	0.671804	-4.60344	2.95841e-05	0.000438846	1.849	ENSG00000136383	ALPK3	alpha kinase 3	57538
ENSG00000123933_at	-0.245225	1.14793	-4.60335	2.95933e-05	0.000438846	1.8487	ENSG00000123933	MXD4	MAX dimerization protein 4	10608
ENSG00000084674_at	-0.5021	0.222691	-4.59666	3.02646e-05	0.000448065	1.82696	ENSG00000084674	APOB	apolipoprotein B	338
ENSG00000197594_at	-0.389907	1.34349	-4.59232	3.0707e-05	0.000453871	1.8129	ENSG00000197594	ENPP1	ectonucleotide pyrophosphatase/phosphodiesterase 1	5167
ENSG00000111790_at	0.241332	0.913943	4.58978	3.09695e-05	0.000457003	1.80466	ENSG00000111790	FGFR1OP2	FGFR1 oncogene partner 2	26127
ENSG00000182326_at	0.417661	2.08118	4.58489	3.14803e-05	0.000463782	1.78881	ENSG00000182326	C1S	complement C1s	716
ENSG00000103490_at	0.243004	0.279875	4.58432	3.15404e-05	0.000463911	1.78696	ENSG00000103490	PYCARD	PYD and CARD domain containing	29108
ENSG00000131386_at	-0.308729	0.810187	-4.58046	3.19512e-05	0.000469189	1.77442	ENSG00000131386	GALNT15	polypeptide N-acetylgalactosaminyltransferase 15	117248
ENSG00000277203_at	-0.295956	1.97736	-4.5728	3.278e-05	0.000480578	1.74962	ENSG00000277203	F8A1	coagulation factor VIII-associated 1	8263
ENSG00000116833_at	-0.272555	0.836886	-4.57087	3.29925e-05	0.00048291	1.74336	ENSG00000116833	NR5A2	nuclear receptor subfamily 5 group A member 2	2494
ENSG00000156675_at	0.242221	0.517617	4.56198	3.39874e-05	0.000496668	1.71458	ENSG00000156675	RAB11FIP1	RAB11 family interacting protein 1	80223
ENSG00000113272_at	0.200535	0.347949	4.56043	3.41638e-05	0.000498438	1.70957	ENSG00000113272	THG1L	tRNA-histidine guanylyltransferase 1 like	54974
ENSG00000158186_at	-0.304544	1.70143	-4.55162	3.51845e-05	0.000512501	1.68106	ENSG00000158186	MRAS	muscle RAS oncogene homolog	22808
ENSG00000129467_at	-0.265656	1.35884	-4.54517	3.59494e-05	0.000522801	1.66024	ENSG00000129467	ADCY4	adenylate cyclase 4	196883
ENSG00000176435_at	-0.239689	0.865212	-4.54117	3.64324e-05	0.000528973	1.64732	ENSG00000176435	CLEC14A	C-type lectin domain containing 14A	161198
ENSG00000145850_at	0.269722	0.0685035	4.53588	3.70808e-05	0.000537522	1.63024	ENSG00000145850	TIMD4	T-cell immunoglobulin and mucin domain containing 4	91937
ENSG00000172987_at	-0.278179	0.0214991	-4.53255	3.74958e-05	0.000542668	1.61946	ENSG00000172987	HPSE2	heparanase 2 (inactive)	60495
ENSG00000132965_at	0.414251	1.23078	4.52396	3.85845e-05	0.000556962	1.59176	ENSG00000132965	ALOX5AP	arachidonate 5-lipoxygenase activating protein	241
ENSG00000198431_at	0.359261	1.1204	4.52379	3.86068e-05	0.000556962	1.5912	ENSG00000198431	TXNRD1	thioredoxin reductase 1	7296
ENSG00000177076_at	-0.264899	0.585876	-4.5198	3.91233e-05	0.000562794	1.57834	ENSG00000177076	ACER2	alkaline ceramidase 2	340485
ENSG00000116005_at	-0.292017	2.69094	-4.5197	3.91357e-05	0.000562794	1.57803	ENSG00000116005	PCYOX1	prenylcysteine oxidase 1	51449
ENSG00000096433_at	0.237058	0.25825	4.50049	4.17205e-05	0.00059901	1.51614	ENSG00000096433	ITPR3	inositol 1,4,5-trisphosphate receptor type 3	3710
ENSG00000177425_at	0.31741	0.37946	4.49894	4.19356e-05	0.000601144	1.51116	ENSG00000177425	PAWR	pro-apoptotic WT1 regulator	5074
ENSG00000169814_at	-0.244517	1.0849	-4.49418	4.26052e-05	0.000609775	1.49584	ENSG00000169814	BTD	biotinidase	686
ENSG00000105852_at	0.253214	0.290541	4.4896	4.32585e-05	0.000618145	1.48112	ENSG00000105852	PON3	paraoxonase 3	5446
ENSG00000182578_at	0.426235	1.11571	4.48291	4.42305e-05	0.000631036	1.45962	ENSG00000182578	CSF1R	colony stimulating factor 1 receptor	1436
ENSG00000066322_at	-0.289222	1.2755	-4.47356	4.56253e-05	0.000649908	1.4296	ENSG00000066322	ELOVL1	ELOVL fatty acid elongase 1	64834
ENSG00000165801_at	-0.281574	0.84695	-4.47224	4.58268e-05	0.000651751	1.42533	ENSG00000165801	ARHGEF40	Rho guanine nucleotide exchange factor 40	55701
ENSG00000169896_at	0.297599	0.501699	4.46391	4.71105e-05	0.000668317	1.39862	ENSG00000169896	ITGAM	integrin subunit alpha M	3684
ENSG00000176623_at	-0.196709	1.22897	-4.46372	4.71396e-05	0.000668317	1.39802	ENSG00000176623	RMDN1	regulator of microtubule dynamics 1	51115
ENSG00000159189_at	0.546219	1.71381	4.46313	4.72317e-05	0.000668573	1.39613	ENSG00000159189	C1QC	complement C1q C chain	714
ENSG00000113319_at	-0.271777	1.39006	-4.46187	4.74305e-05	0.00066931	1.39207	ENSG00000113319	RASGRF2	Ras protein specific guanine nucleotide releasing factor 2	5924
ENSG00000188352_at	0.203938	0.792432	4.46166	4.74632e-05	0.00066931	1.39141	ENSG00000188352	FOCAD	focadhesin	54914
ENSG00000031081_at	-0.256557	1.56926	-4.46139	4.75061e-05	0.00066931	1.39053	ENSG00000031081	ARHGAP31	Rho GTPase activating protein 31	57514
ENSG00000165457_at	0.466697	0.891992	4.45453	4.85981e-05	0.000683628	1.36856	ENSG00000165457	FOLR2	folate receptor beta	2350
ENSG00000090372_at	-0.190733	0.440737	-4.45159	4.90741e-05	0.000689251	1.35914	ENSG00000090372	STRN4	striatin 4	29888
ENSG00000100311_at	-0.227117	0.661504	-4.44851	4.95776e-05	0.000695241	1.34927	ENSG00000100311	PDGFB	platelet derived growth factor subunit B	5155
ENSG00000124440_at	-0.267633	0.430898	-4.44447	5.0246e-05	0.000703522	1.33632	ENSG00000124440	HIF3A	hypoxia inducible factor 3 alpha subunit	64344
ENSG00000136895_at	0.325075	0.7565	4.44145	5.07511e-05	0.000709494	1.32666	ENSG00000136895	GARNL3	GTPase activating Rap/RanGAP domain like 3	84253
ENSG00000072274_at	0.392596	1.07469	4.44038	5.09306e-05	0.000710903	1.32324	ENSG00000072274	TFRC	transferrin receptor	7037
ENSG00000145335_at	0.287699	0.658612	4.43894	5.11736e-05	0.000713192	1.31864	ENSG00000145335	SNCA	synuclein alpha	6622
ENSG00000105926_at	0.267078	0.665812	4.43736	5.14422e-05	0.000715831	1.31358	ENSG00000105926	MPP6	membrane palmitoylated protein 6	51678
ENSG00000065833_at	-0.623264	1.96784	-4.42936	5.28232e-05	0.000733918	1.28798	ENSG00000065833	ME1	malic enzyme 1	4199
ENSG00000175879_at	-0.223866	0.394511	-4.42567	5.34707e-05	0.000741773	1.2762	ENSG00000175879	HOXD8	homeobox D8	3234
ENSG00000261701_at	0.235689	0.0456823	4.42487	5.36133e-05	0.00074261	1.27363	ENSG00000261701	HPR	haptoglobin-related protein	3250
ENSG00000064652_at	0.249571	0.649664	4.42226	5.40786e-05	0.000747907	1.26528	ENSG00000064652	SNX24	sorting nexin 24	28966
ENSG00000170381_at	-0.276142	0.171828	-4.42155	5.4205e-05	0.00074851	1.26303	ENSG00000170381	SEMA3E	semaphorin 3E	9723
ENSG00000187231_at	-0.223292	1.14468	-4.41919	5.46302e-05	0.00075323	1.25548	ENSG00000187231	SESTD1	SEC14 and spectrin domain containing 1	91404
ENSG00000198728_at	0.284835	1.80116	4.41066	5.61916e-05	0.000773577	1.22825	ENSG00000198728	LDB1	LIM domain binding 1	8861
ENSG00000162407_at	-0.268208	2.20184	-4.40494	5.72636e-05	0.000787134	1.20999	ENSG00000162407	PLPP3	phospholipid phosphatase 3	8613
ENSG00000153162_at	-0.254171	0.710538	-4.40185	5.78503e-05	0.000793992	1.20015	ENSG00000153162	BMP6	bone morphogenetic protein 6	654
ENSG00000092096_at	0.182514	0.538297	4.3984	5.85124e-05	0.000801859	1.18915	ENSG00000092096	SLC22A17	solute carrier family 22 member 17	51310
ENSG00000010319_at	-0.28397	0.648421	-4.39646	5.88888e-05	0.000804639	1.18296	ENSG00000010319	SEMA3G	semaphorin 3G	56920
ENSG00000012232_at	0.225697	0.383191	4.39605	5.89671e-05	0.000804639	1.18168	ENSG00000012232	EXTL3	exostosin like glycosyltransferase 3	2137
ENSG00000012660_at	-0.498535	2.8179	-4.39591	5.89945e-05	0.000804639	1.18123	ENSG00000012660	ELOVL5	ELOVL fatty acid elongase 5	60481
ENSG00000204592_at	-0.244823	1.66073	-4.39552	5.90716e-05	0.000804639	1.17997	ENSG00000204592	HLA-E	major histocompatibility complex, class I, E	3133
ENSG00000174600_at	0.339419	0.965915	4.39429	5.93119e-05	0.000806695	1.17605	ENSG00000174600	CMKLR1	chemerin chemokine-like receptor 1	1240
ENSG00000163697_at	-0.236584	1.89659	-4.39246	5.96706e-05	0.000810353	1.17022	ENSG00000163697	APBB2	amyloid beta precursor protein binding family B member 2	323
ENSG00000065154_at	0.214794	1.23531	4.3904	6.00775e-05	0.000814655	1.16366	ENSG00000065154	OAT	ornithine aminotransferase	4942
ENSG00000173200_at	0.23878	0.300327	4.38874	6.04068e-05	0.000817892	1.15838	ENSG00000173200	PARP15	poly(ADP-ribose) polymerase family member 15	165631
ENSG00000164035_at	-0.253205	1.97502	-4.38553	6.10488e-05	0.000825347	1.14817	ENSG00000164035	EMCN	endomucin	51705
ENSG00000155657_at	0.370067	0.605053	4.38184	6.17957e-05	0.000834196	1.13643	ENSG00000155657	TTN	titin	7273
ENSG00000115380_at	0.546829	2.46374	4.38088	6.19929e-05	0.000835306	1.13335	ENSG00000115380	EFEMP1	EGF containing fibulin like extracellular matrix protein 1	2202
ENSG00000149564_at	-0.280101	1.43399	-4.38053	6.2063e-05	0.000835306	1.13226	ENSG00000149564	ESAM	endothelial cell adhesion molecule	90952
ENSG00000143156_at	0.215276	0.404246	4.37737	6.27143e-05	0.000842817	1.12218	ENSG00000143156	NME7	NME/NM23 family member 7	29922
ENSG00000149970_at	0.268756	0.600184	4.36607	6.50905e-05	0.000873451	1.08628	ENSG00000149970	CNKSR2	connector enhancer of kinase suppressor of Ras 2	22866
ENSG00000100097_at	-0.309484	2.74934	-4.36376	6.5588e-05	0.00087882	1.07893	ENSG00000100097	LGALS1	galectin 1	3956
ENSG00000173599_at	-0.345212	0.64768	-4.36289	6.57763e-05	0.000880038	1.07616	ENSG00000173599	PC	pyruvate carboxylase	5091
ENSG00000111678_at	0.286864	1.01813	4.35894	6.66371e-05	0.000889723	1.06361	ENSG00000111678	C12orf57	chromosome 12 open reading frame 57	113246
ENSG00000173890_at	-0.216647	0.466829	-4.35866	6.66972e-05	0.000889723	1.06274	ENSG00000173890	GPR160	G protein-coupled receptor 160	26996
ENSG00000159884_at	-0.272661	0.385863	-4.35484	6.75399e-05	0.000899093	1.05062	ENSG00000159884	CCDC107	coiled-coil domain containing 107	203260
ENSG00000125733_at	-0.186668	1.72594	-4.35458	6.75987e-05	0.000899093	1.04978	ENSG00000125733	TRIP10	thyroid hormone receptor interactor 10	9322
ENSG00000100767_at	0.236428	0.204782	4.35411	6.77033e-05	0.000899159	1.04829	ENSG00000100767	PAPLN	papilin, proteoglycan like sulfated glycoprotein	89932
ENSG00000226149_at	0.236875	0.290472	4.34924	6.87952e-05	0.0009119	1.03285	ENSG00000226149	NA	NA	NA
ENSG00000143850_at	0.242738	0.320363	4.34894	6.88646e-05	0.0009119	1.03188	ENSG00000143850	PLEKHA6	pleckstrin homology domain containing A6	22874
ENSG00000077585_at	0.332313	0.90142	4.348	6.90769e-05	0.000912623	1.02891	ENSG00000077585	GPR137B	G protein-coupled receptor 137B	7107
ENSG00000064692_at	0.26722	0.208894	4.3478	6.91213e-05	0.000912623	1.02829	ENSG00000064692	SNCAIP	synuclein alpha interacting protein	9627
ENSG00000163171_at	-0.15386	0.471912	-4.34527	6.96981e-05	0.000918896	1.02027	ENSG00000163171	CDC42EP3	CDC42 effector protein 3	10602
ENSG00000197283_at	0.249796	0.625676	4.34446	6.98851e-05	0.000920017	1.01768	ENSG00000197283	SYNGAP1	synaptic Ras GTPase activating protein 1	8831
ENSG00000167705_at	-0.229451	0.447035	-4.34327	7.01576e-05	0.000922261	1.01393	ENSG00000167705	RILP	Rab interacting lysosomal protein	83547
ENSG00000184060_at	0.378657	0.827138	4.34008	7.08969e-05	0.000929739	1.00381	ENSG00000184060	ADAP2	ArfGAP with dual PH domains 2	55803
ENSG00000127948_at	-0.240204	0.823455	-4.33993	7.09323e-05	0.000929739	1.00333	ENSG00000127948	POR	cytochrome p450 oxidoreductase	5447
ENSG00000110079_at	0.498831	1.02873	4.33837	7.12976e-05	0.000933172	0.998374	ENSG00000110079	MS4A4A	membrane spanning 4-domains A4A	51338
ENSG00000189058_at	-0.449599	3.44602	-4.33681	7.16626e-05	0.000936591	0.993448	ENSG00000189058	APOD	apolipoprotein D	347
ENSG00000198732_at	-0.265335	0.308076	-4.33389	7.23537e-05	0.000944257	0.984188	ENSG00000198732	SMOC1	SPARC related modular calcium binding 1	64093
ENSG00000175581_at	0.175864	0.32251	4.3323	7.27316e-05	0.00094782	0.979161	ENSG00000175581	MRPL48	mitochondrial ribosomal protein L48	51642
ENSG00000122034_at	-0.291947	1.90778	-4.32133	7.53979e-05	0.000980921	0.944431	ENSG00000122034	GTF3A	general transcription factor IIIA	2971
ENSG00000150093_at	-0.31302	2.88617	-4.32096	7.54889e-05	0.000980921	0.943267	ENSG00000150093	ITGB1	integrin subunit beta 1	3688
ENSG00000196715_at	-0.347032	1.69609	-4.32052	7.55986e-05	0.000980935	0.941866	ENSG00000196715	VKORC1L1	vitamin K epoxide reductase complex subunit 1 like 1	154807
ENSG00000187554_at	0.264043	0.647936	4.31569	7.68046e-05	0.000995154	0.926601	ENSG00000187554	TLR5	toll like receptor 5	7100
ENSG00000079150_at	0.225844	0.495194	4.31422	7.71758e-05	0.000998531	0.921951	ENSG00000079150	FKBP7	FK506 binding protein 7	51661
ENSG00000089094_at	0.20984	0.438433	4.31236	7.76457e-05	0.00100317	0.916096	ENSG00000089094	KDM2B	lysine demethylase 2B	84678
ENSG00000105193_at	0.271184	2.92649	4.30498	7.95472e-05	0.00102627	0.892766	ENSG00000105193	RPS16	ribosomal protein S16	6217
ENSG00000143971_at	0.19817	0.557478	4.30139	8.04876e-05	0.00103692	0.881433	ENSG00000143971	ETAA1	ETAA1, ATR kinase activator	54465
ENSG00000137225_at	-0.238906	0.328607	-4.29817	8.13392e-05	0.0010464	0.871284	ENSG00000137225	CAPN11	calpain 11	11131
ENSG00000144369_at	0.235048	0.3923	4.29738	8.15502e-05	0.00104762	0.868787	ENSG00000144369	FAM171B	family with sequence similarity 171 member B	165215
ENSG00000140416_at	0.267229	1.7397	4.2964	8.18117e-05	0.00104949	0.8657	ENSG00000140416	TPM1	tropomyosin 1 (alpha)	7168
ENSG00000186469_at	-0.387297	1.48416	-4.29592	8.19419e-05	0.00104967	0.864167	ENSG00000186469	GNG2	G protein subunit gamma 2	54331
ENSG00000100979_at	0.404447	1.56258	4.2915	8.31355e-05	0.00106345	0.850226	ENSG00000100979	PLTP	phospholipid transfer protein	5360
ENSG00000151176_at	-0.300304	1.09037	-4.2901	8.35162e-05	0.00106681	0.845821	ENSG00000151176	PLBD2	phospholipase B domain containing 2	196463
ENSG00000144891_at	-0.306292	1.8473	-4.28759	8.42039e-05	0.00107287	0.837915	ENSG00000144891	AGTR1	angiotensin II receptor type 1	185
ENSG00000171115_at	-0.228141	0.751421	-4.2875	8.4228e-05	0.00107287	0.83764	ENSG00000171115	GIMAP8	GTPase, IMAP family member 8	155038
ENSG00000163527_at	0.17351	1.73254	4.28262	8.55827e-05	0.00108859	0.82226	ENSG00000163527	STT3B	STT3B, catalytic subunit of the oligosaccharyltransferase complex	201595
ENSG00000172724_at	-0.290513	0.216594	-4.2796	8.64327e-05	0.00109785	0.812734	ENSG00000172724	CCL19	C-C motif chemokine ligand 19	6363
ENSG00000186432_at	-0.197035	1.3319	-4.27713	8.71324e-05	0.00110519	0.804963	ENSG00000186432	KPNA4	karyopherin subunit alpha 4	3840
ENSG00000102606_at	-0.240842	1.36606	-4.27652	8.73069e-05	0.00110585	0.803035	ENSG00000102606	ARHGEF7	Rho guanine nucleotide exchange factor 7	8874
ENSG00000164111_at	-0.335905	2.89366	-4.27483	8.77903e-05	0.00111041	0.797713	ENSG00000164111	ANXA5	annexin A5	308
ENSG00000186260_at	-0.284976	1.14594	-4.27325	8.82452e-05	0.0011146	0.792733	ENSG00000186260	MKL2	MKL1/myocardin like 2	57496
ENSG00000128652_at	-0.182612	0.481595	-4.27154	8.87376e-05	0.00111926	0.787371	ENSG00000128652	HOXD3	homeobox D3	3232
ENSG00000128394_at	0.199663	0.490199	4.26869	8.95676e-05	0.00112815	0.778399	ENSG00000128394	APOBEC3F	apolipoprotein B mRNA editing enzyme catalytic subunit 3F	200316
ENSG00000019144_at	-0.298362	1.67126	-4.26803	8.97592e-05	0.00112899	0.776339	ENSG00000019144	PHLDB1	pleckstrin homology like domain family B member 1	23187
ENSG00000233276_at	-0.326071	1.7478	-4.26558	9.04825e-05	0.00113651	0.768606	ENSG00000233276	GPX1	glutathione peroxidase 1	2876
ENSG00000169032_at	-0.235421	0.751852	-4.26373	9.10282e-05	0.00114056	0.762812	ENSG00000169032	MAP2K1	mitogen-activated protein kinase kinase 1	5604
ENSG00000133083_at	-0.3514	0.997259	-4.26363	9.10582e-05	0.00114056	0.762495	ENSG00000133083	DCLK1	doublecortin like kinase 1	9201
ENSG00000156976_at	0.221397	1.32639	4.25413	9.39258e-05	0.00117485	0.732622	ENSG00000156976	EIF4A2	eukaryotic translation initiation factor 4A2	1974
ENSG00000113721_at	-0.285299	1.85237	-4.25363	9.4078e-05	0.00117504	0.731062	ENSG00000113721	PDGFRB	platelet derived growth factor receptor beta	5159
ENSG00000157445_at	0.310516	0.160652	4.25323	9.4201e-05	0.00117504	0.729804	ENSG00000157445	CACNA2D3	calcium voltage-gated channel auxiliary subunit alpha2delta 3	55799
ENSG00000126524_at	-0.215616	1.78591	-4.24793	9.58408e-05	0.00119369	0.713179	ENSG00000126524	SBDS	SBDS, ribosome assembly guanine nucleotide exchange factor	51119
ENSG00000141295_at	-0.190628	0.585311	-4.24755	9.59605e-05	0.00119369	0.711977	ENSG00000141295	SCRN2	secernin 2	90507
ENSG00000120332_at	-0.243105	0.0274502	-4.24386	9.71195e-05	0.00120645	0.700413	ENSG00000120332	TNN	tenascin N	63923
ENSG00000177666_at	-0.400018	2.12939	-4.23983	9.84052e-05	0.00122074	0.687746	ENSG00000177666	PNPLA2	patatin like phospholipase domain containing 2	57104
ENSG00000035403_at	-0.223327	1.64795	-4.23345	0.000100469	0.00124463	0.667758	ENSG00000035403	VCL	vinculin	7414
ENSG00000106537_at	-0.363366	1.5348	-4.22998	0.000101611	0.00125705	0.656875	ENSG00000106537	TSPAN13	tetraspanin 13	27075
ENSG00000050405_at	-0.177539	2.2607	-4.22623	0.000102855	0.00126999	0.645156	ENSG00000050405	LIMA1	LIM domain and actin binding 1	51474
ENSG00000072071_at	-0.234239	0.443042	-4.22599	0.000102938	0.00126999	0.644382	ENSG00000072071	ADGRL1	adhesion G protein-coupled receptor L1	22859
ENSG00000167613_at	-0.402008	0.958869	-4.21335	0.000107254	0.00132051	0.604835	ENSG00000167613	LAIR1	leukocyte associated immunoglobulin like receptor 1	3903
ENSG00000141338_at	0.271258	1.92062	4.21314	0.000107325	0.00132051	0.604199	ENSG00000141338	ABCA8	ATP binding cassette subfamily A member 8	10351
ENSG00000184205_at	0.282721	1.58693	4.21136	0.000107951	0.0013264	0.598605	ENSG00000184205	TSPYL2	TSPY like 2	64061
ENSG00000105221_at	-0.265314	1.49706	-4.20868	0.000108892	0.00133614	0.590253	ENSG00000105221	AKT2	AKT serine/threonine kinase 2	208
ENSG00000165757_at	-0.253876	0.941564	-4.1989	0.000112406	0.00137739	0.559685	ENSG00000165757	KIAA1462	KIAA1462	57608
ENSG00000139178_at	0.255836	0.93703	4.19222	0.000114867	0.00140564	0.538842	ENSG00000139178	C1RL	complement C1r subcomponent like	51279
ENSG00000136104_at	0.25154	0.787472	4.19172	0.000115052	0.00140601	0.537291	ENSG00000136104	RNASEH2B	ribonuclease H2 subunit B	79621
ENSG00000164050_at	0.195805	0.098069	4.19054	0.000115492	0.00140948	0.533617	ENSG00000164050	PLXNB1	plexin B1	5364
ENSG00000175356_at	-0.393517	0.690778	-4.18978	0.000115777	0.00141104	0.53125	ENSG00000175356	SCUBE2	signal peptide, CUB domain and EGF like domain containing 2	57758
ENSG00000100345_at	-0.255457	1.96721	-4.18502	0.000117576	0.00142896	0.516413	ENSG00000100345	MYH9	myosin heavy chain 9	4627
ENSG00000163389_at	0.191601	0.390158	4.18482	0.000117655	0.00142896	0.515765	ENSG00000163389	POGLUT1	protein O-glucosyltransferase 1	56983
ENSG00000135720_at	-0.153355	2.00189	-4.18464	0.000117722	0.00142896	0.515219	ENSG00000135720	DYNC1LI2	dynein cytoplasmic 1 light intermediate chain 2	1783
ENSG00000149273_at	0.24921	2.4676	4.18413	0.000117919	0.00142944	0.513609	ENSG00000149273	RPS3	ribosomal protein S3	6188
ENSG00000100342_at	0.323458	0.752105	4.18285	0.000118406	0.00143342	0.509643	ENSG00000100342	APOL1	apolipoprotein L1	8542
ENSG00000183087_at	0.26132	0.564113	4.17991	0.000119539	0.00144329	0.500489	ENSG00000183087	GAS6	growth arrest specific 6	2621
ENSG00000151474_at	-0.226039	1.79937	-4.17991	0.000119541	0.00144329	0.500467	ENSG00000151474	FRMD4A	FERM domain containing 4A	55691
ENSG00000187446_at	-0.313647	2.59609	-4.17765	0.000120418	0.00145193	0.493435	ENSG00000187446	CHP1	calcineurin like EF-hand protein 1	11261
ENSG00000188921_at	0.286718	0.786702	4.17348	0.000122056	0.00146971	0.480445	ENSG00000188921	HACD4	3-hydroxyacyl-CoA dehydratase 4	401494
ENSG00000110799_at	-0.35198	2.16992	-4.16603	0.000125034	0.00150357	0.457259	ENSG00000110799	VWF	von Willebrand factor	7450
ENSG00000168256_at	-0.194433	1.08727	-4.16325	0.000126163	0.00151512	0.448617	ENSG00000168256	NKIRAS2	NFKB inhibitor interacting Ras like 2	28511
ENSG00000178573_at	0.276218	1.10479	4.15272	0.000130528	0.00156547	0.415907	ENSG00000178573	MAF	MAF bZIP transcription factor	4094
ENSG00000185585_at	-0.247076	0.692905	-4.15197	0.000130844	0.00156556	0.413587	ENSG00000185585	OLFML2A	olfactomedin like 2A	169611
ENSG00000066629_at	0.197499	0.541664	4.15188	0.000130882	0.00156556	0.413301	ENSG00000066629	EML1	echinoderm microtubule associated protein like 1	2009
ENSG00000113805_at	-0.195979	0.206846	-4.14961	0.000131847	0.00157501	0.406241	ENSG00000113805	CNTN3	contactin 3	5067
ENSG00000156587_at	0.249721	1.31438	4.14526	0.000133712	0.00159518	0.392738	ENSG00000156587	UBE2L6	ubiquitin conjugating enzyme E2 L6	9246
ENSG00000066468_at	-0.237082	0.340074	-4.14145	0.000135365	0.00161277	0.38093	ENSG00000066468	FGFR2	fibroblast growth factor receptor 2	2263
ENSG00000204116_at	0.177441	0.155624	4.1405	0.000135782	0.00161561	0.377972	ENSG00000204116	CHIC1	cysteine rich hydrophobic domain 1	53344
ENSG00000167676_at	-0.518894	1.67589	-4.13673	0.000137441	0.0016332	0.3663	ENSG00000167676	PLIN4	perilipin 4	729359
ENSG00000122679_at	-0.202376	0.557473	-4.13581	0.000137852	0.00163592	0.363432	ENSG00000122679	RAMP3	receptor activity modifying protein 3	10268
ENSG00000079337_at	-0.279487	0.631848	-4.13248	0.000139339	0.00165019	0.353117	ENSG00000079337	RAPGEF3	Rap guanine nucleotide exchange factor 3	10411
ENSG00000127954_at	-0.250356	2.10774	-4.1323	0.000139419	0.00165019	0.352565	ENSG00000127954	STEAP4	STEAP4 metalloreductase	79689
ENSG00000164093_at	-0.213092	0.317794	-4.12587	0.000142339	0.00168255	0.332646	ENSG00000164093	PITX2	paired like homeodomain 2	5308
ENSG00000139174_at	0.185237	0.407391	4.12471	0.000142872	0.00168663	0.329058	ENSG00000139174	PRICKLE1	prickle planar cell polarity protein 1	144165
ENSG00000149256_at	-0.285214	0.225398	-4.1236	0.000143382	0.00169009	0.325629	ENSG00000149256	TENM4	teneurin transmembrane protein 4	26011
ENSG00000178719_at	-0.209162	1.83887	-4.12327	0.000143539	0.00169009	0.324583	ENSG00000178719	GRINA	glutamate ionotropic receptor NMDA type subunit associated protein 1	2907
ENSG00000175445_at	-0.385363	3.23571	-4.11961	0.000145241	0.0017079	0.313258	ENSG00000175445	LPL	lipoprotein lipase	4023
ENSG00000154380_at	-0.258602	1.58328	-4.11866	0.000145685	0.0017109	0.31032	ENSG00000154380	ENAH	enabled homolog (Drosophila)	55740
ENSG00000197958_at	0.287942	1.36497	4.11723	0.000146356	0.00171558	0.305909	ENSG00000197958	RPL12	ribosomal protein L12	6136
ENSG00000130066_at	0.30234	1.91359	4.117	0.000146464	0.00171558	0.305199	ENSG00000130066	SAT1	spermidine/spermine N1-acetyltransferase 1	6303
ENSG00000175161_at	-0.349208	0.557596	-4.11327	0.000148235	0.00173408	0.293655	ENSG00000175161	CADM2	cell adhesion molecule 2	253559
ENSG00000145649_at	0.256608	0.12131	4.1128	0.000148458	0.00173444	0.292209	ENSG00000145649	GZMA	granzyme A	3001
ENSG00000172260_at	0.30304	1.68432	4.10744	0.000151038	0.0017623	0.275659	ENSG00000172260	NEGR1	neuronal growth regulator 1	257194
ENSG00000099204_at	-0.229119	2.42995	-4.10671	0.000151396	0.00176386	0.273385	ENSG00000099204	ABLIM1	actin binding LIM protein 1	3983
ENSG00000165175_at	-0.194602	0.585862	-4.10637	0.000151562	0.00176386	0.272331	ENSG00000165175	MID1IP1	MID1 interacting protein 1	58526
ENSG00000173175_at	-0.20079	0.569524	-4.10421	0.000152618	0.001773	0.265664	ENSG00000173175	ADCY5	adenylate cyclase 5	111
ENSG00000167641_at	-0.305962	0.837505	-4.10396	0.00015274	0.001773	0.264897	ENSG00000167641	PPP1R14A	protein phosphatase 1 regulatory inhibitor subunit 14A	94274
ENSG00000182782_at	-0.291294	0.676485	-4.10302	0.0001532	0.00177414	0.262009	ENSG00000182782	HCAR2	hydroxycarboxylic acid receptor 2	338442
ENSG00000179526_at	-0.157066	0.497018	-4.10296	0.000153231	0.00177414	0.26181	ENSG00000179526	SHARPIN	SHANK associated RH domain interactor	81858
ENSG00000164039_at	0.281111	0.620044	4.10154	0.000153932	0.00177997	0.257429	ENSG00000164039	BDH2	3-hydroxybutyrate dehydrogenase 2	56898
ENSG00000079385_at	0.291544	0.688859	4.09828	0.000155553	0.00179415	0.247369	ENSG00000079385	CEACAM1	carcinoembryonic antigen related cell adhesion molecule 1	634
ENSG00000253304_at	-0.18013	0.214792	-4.09823	0.000155577	0.00179415	0.247221	ENSG00000253304	TMEM200B	transmembrane protein 200B	399474
ENSG00000133142_at	0.256142	0.962711	4.09788	0.000155754	0.00179415	0.246126	ENSG00000133142	TCEAL4	transcription elongation factor A like 4	79921
ENSG00000164938_at	0.18827	0.923736	4.09069	0.000159391	0.00183371	0.223962	ENSG00000164938	TP53INP1	tumor protein p53 inducible nuclear protein 1	94241
ENSG00000000005_at	-0.496836	0.991503	-4.08709	0.000161246	0.00184987	0.212853	ENSG00000000005	TNMD	tenomodulin	64102
ENSG00000197375_at	0.237353	0.451657	4.08705	0.000161266	0.00184987	0.212735	ENSG00000197375	SLC22A5	solute carrier family 22 member 5	6584
ENSG00000198945_at	0.196528	0.180506	4.08677	0.00016141	0.00184987	0.211875	ENSG00000198945	L3MBTL3	l(3)mbt-like 3 (Drosophila)	84456
ENSG00000175155_at	-0.236882	0.732934	-4.08355	0.000163087	0.00186672	0.201952	ENSG00000175155	YPEL2	yippee like 2	388403
ENSG00000105402_at	-0.177489	0.989093	-4.07743	0.000166322	0.00189897	0.183095	ENSG00000105402	NAPA	NSF attachment protein alpha	8775
ENSG00000080546_at	0.257688	1.10024	4.07742	0.000166325	0.00189897	0.183077	ENSG00000080546	SESN1	sestrin 1	27244
ENSG00000006534_at	0.193716	0.266497	4.07695	0.000166574	0.00189941	0.18164	ENSG00000006534	ALDH3B1	aldehyde dehydrogenase 3 family member B1	221
ENSG00000087460_at	-0.219575	2.60296	-4.0753	0.000167458	0.00190524	0.176561	ENSG00000087460	GNAS	GNAS complex locus	2778
ENSG00000163686_at	-0.213958	0.750238	-4.07521	0.000167508	0.00190524	0.176277	ENSG00000163686	ABHD6	abhydrolase domain containing 6	57406
ENSG00000128923_at	0.25358	0.495969	4.06963	0.000170533	0.00193721	0.159098	ENSG00000128923	MINDY2	MINDY lysine 48 deubiquitinase 2	54629
ENSG00000106785_at	0.23376	0.314259	4.06449	0.000173361	0.00196687	0.143311	ENSG00000106785	TRIM14	tripartite motif containing 14	9830
ENSG00000130700_at	0.174363	0.0517538	4.06119	0.000175204	0.00198528	0.133162	ENSG00000130700	GATA5	GATA binding protein 5	140628
ENSG00000134201_at	0.448436	1.12482	4.05979	0.000175989	0.00199168	0.128873	ENSG00000134201	GSTM5	glutathione S-transferase mu 5	2949
ENSG00000196549_at	-0.44306	1.26539	-4.05298	0.000179869	0.00203304	0.10795	ENSG00000196549	MME	membrane metalloendopeptidase	4311
ENSG00000196628_at	-0.250673	2.71488	-4.05134	0.000180814	0.00204117	0.102921	ENSG00000196628	TCF4	transcription factor 4	6925
ENSG00000005059_at	0.324045	0.832167	4.04667	0.000183538	0.00206933	0.0885777	ENSG00000005059	MCUB	mitochondrial calcium uniporter dominant negative beta subunit	55013
ENSG00000090905_at	-0.170461	1.93457	-4.04554	0.0001842	0.0020742	0.085125	ENSG00000090905	TNRC6A	trinucleotide repeat containing 6A	27327
ENSG00000064115_at	0.166272	0.818546	4.04407	0.000185069	0.00208139	0.0806084	ENSG00000064115	TM7SF3	transmembrane 7 superfamily member 3	51768
ENSG00000026508_at	-0.30891	1.24567	-4.04027	0.000187328	0.00210418	0.0689696	ENSG00000026508	CD44	CD44 molecule (Indian blood group)	960
ENSG00000170485_at	0.226587	0.605082	4.03784	0.000188791	0.00211797	0.0615124	ENSG00000170485	NPAS2	neuronal PAS domain protein 2	4862
ENSG00000164715_at	0.16839	0.719796	4.03662	0.000189525	0.00212358	0.0577875	ENSG00000164715	LMTK2	lemur tyrosine kinase 2	22853
ENSG00000171206_at	-0.266492	1.20937	-4.0352	0.000190384	0.00213055	0.053453	ENSG00000171206	TRIM8	tripartite motif containing 8	81603
ENSG00000005884_at	0.295299	0.397123	4.03407	0.000191074	0.00213402	0.0499823	ENSG00000005884	ITGA3	integrin subunit alpha 3	3675
ENSG00000206190_at	-0.255026	0.292569	-4.03392	0.000191167	0.00213402	0.049518	ENSG00000206190	ATP10A	ATPase phospholipid transporting 10A (putative)	57194
ENSG00000120262_at	-0.21099	0.257037	-4.03165	0.000192556	0.00214688	0.0425751	ENSG00000120262	CCDC170	coiled-coil domain containing 170	80129
ENSG00000132837_at	-0.161862	0.277277	-4.02602	0.000196049	0.00218313	0.0253332	ENSG00000132837	DMGDH	dimethylglycine dehydrogenase	29958
ENSG00000137968_at	0.241716	0.129323	4.02337	0.000197711	0.00219892	0.0172407	ENSG00000137968	SLC44A5	solute carrier family 44 member 5	204962
ENSG00000150594_at	-0.251036	0.249253	-4.02204	0.000198554	0.00220558	0.0131627	ENSG00000150594	ADRA2A	adrenoceptor alpha 2A	150
ENSG00000161217_at	-0.172767	1.48141	-4.01929	0.000200302	0.00222174	0.00475748	ENSG00000161217	PCYT1A	phosphate cytidylyltransferase 1, choline, alpha	5130
ENSG00000150054_at	0.226173	0.662372	4.01898	0.0002005	0.00222174	0.00380727	ENSG00000150054	MPP7	membrane palmitoylated protein 7	143098
ENSG00000134962_at	-0.349812	1.12849	-4.01621	0.000202278	0.00223869	-0.00465434	ENSG00000134962	KLB	klotho beta	152831
ENSG00000099282_at	-0.293263	1.39797	-3.99476	0.000216576	0.002394	-0.0701124	ENSG00000099282	TSPAN15	tetraspanin 15	23555
ENSG00000177469_at	-0.332651	1.57709	-3.9935	0.000217443	0.00239805	-0.0739404	ENSG00000177469	CAVIN1	caveolae associated protein 1	284119
ENSG00000117425_at	-0.193857	0.346696	-3.99346	0.000217474	0.00239805	-0.0740753	ENSG00000117425	PTCH2	patched 2	8643
ENSG00000169499_at	0.240747	0.540936	3.99287	0.000217877	0.00239869	-0.0758514	ENSG00000169499	PLEKHA2	pleckstrin homology domain containing A2	59339
ENSG00000122176_at	-0.379337	1.34468	-3.9926	0.000218062	0.00239869	-0.0766662	ENSG00000122176	FMOD	fibromodulin	2331
ENSG00000176386_at	0.24408	0.84716	3.99125	0.000219005	0.00240612	-0.0807979	ENSG00000176386	CDC26	cell division cycle 26	246184
ENSG00000130638_at	0.188842	1.86082	3.98696	0.000222013	0.00243621	-0.0938692	ENSG00000130638	ATXN10	ataxin 10	25814
ENSG00000144802_at	0.418447	0.941808	3.98427	0.000223916	0.00245339	-0.102043	ENSG00000144802	NFKBIZ	NFKB inhibitor zeta	64332
ENSG00000143515_at	0.182232	0.535873	3.98398	0.000224125	0.00245339	-0.10294	ENSG00000143515	ATP8B2	ATPase phospholipid transporting 8B2	57198
ENSG00000196664_at	0.287073	0.134113	3.9836	0.000224394	0.00245339	-0.104088	ENSG00000196664	TLR7	toll like receptor 7	51284
ENSG00000070731_at	-0.202868	0.451168	-3.9823	0.000225323	0.00246057	-0.108045	ENSG00000070731	ST6GALNAC2	ST6 N-acetylgalactosaminide alpha-2,6-sialyltransferase 2	10610
ENSG00000182022_at	0.289597	0.774548	3.98171	0.000225746	0.00246222	-0.109843	ENSG00000182022	CHST15	carbohydrate sulfotransferase 15	51363
ENSG00000155096_at	0.19982	1.93109	3.97821	0.000228264	0.00248667	-0.120465	ENSG00000155096	AZIN1	antizyme inhibitor 1	51582
ENSG00000139737_at	0.211457	0.181255	3.97399	0.000231345	0.0025172	-0.133306	ENSG00000139737	SLAIN1	SLAIN motif family member 1	122060
ENSG00000148143_at	0.271843	1.02312	3.96623	0.000237107	0.00257479	-0.156866	ENSG00000148143	ZNF462	zinc finger protein 462	58499
ENSG00000186868_at	-0.192272	0.532424	-3.96581	0.000237428	0.00257479	-0.158162	ENSG00000186868	MAPT	microtubule associated protein tau	4137
ENSG00000187546_at	-0.256805	0.573967	-3.96572	0.000237493	0.00257479	-0.158425	ENSG00000187546	AGMO	alkylglycerol monooxygenase	392636
ENSG00000196776_at	0.297106	1.26344	3.96274	0.000239746	0.00259576	-0.167467	ENSG00000196776	CD47	CD47 molecule	961
ENSG00000186642_at	-0.208081	0.391815	-3.96218	0.000240173	0.00259576	-0.169171	ENSG00000186642	PDE2A	phosphodiesterase 2A	5138
ENSG00000131477_at	-0.218594	1.12519	-3.96203	0.000240289	0.00259576	-0.169633	ENSG00000131477	RAMP2	receptor activity modifying protein 2	10266
ENSG00000120675_at	-0.306666	1.26245	-3.95587	0.000245023	0.00264373	-0.188311	ENSG00000120675	DNAJC15	DnaJ heat shock protein family (Hsp40) member C15	29103
ENSG00000166170_at	-0.179964	1.10589	-3.9554	0.000245389	0.00264452	-0.189739	ENSG00000166170	BAG5	BCL2 associated athanogene 5	9529
ENSG00000182179_at	0.216652	0.770067	3.94911	0.000250325	0.0026945	-0.208802	ENSG00000182179	UBA7	ubiquitin like modifier activating enzyme 7	7318
ENSG00000182054_at	-0.234108	1.03914	-3.94823	0.000251025	0.00269882	-0.211477	ENSG00000182054	IDH2	isocitrate dehydrogenase (NADP(+)) 2, mitochondrial	3418
ENSG00000110077_at	0.472608	1.97517	3.94711	0.000251915	0.00270511	-0.214861	ENSG00000110077	MS4A6A	membrane spanning 4-domains A6A	64231
ENSG00000125810_at	-0.246054	0.622671	-3.94674	0.00025221	0.00270511	-0.215982	ENSG00000125810	CD93	CD93 molecule	22918
ENSG00000117266_at	0.172864	0.153681	3.94603	0.000252777	0.00270798	-0.218132	ENSG00000117266	CDK18	cyclin dependent kinase 18	5129
ENSG00000244405_at	0.29131	0.799846	3.94518	0.000253458	0.00271007	-0.220707	ENSG00000244405	ETV5	ETS variant 5	2119
ENSG00000154760_at	0.169489	0.397597	3.94504	0.000253572	0.00271007	-0.221137	ENSG00000154760	SLFN13	schlafen family member 13	146857
ENSG00000160194_at	-0.225965	1.55356	-3.94375	0.000254603	0.00271787	-0.225022	ENSG00000160194	NDUFV3	NADH:ubiquinone oxidoreductase subunit V3	4731
ENSG00000104763_at	-0.25273	2.48251	-3.9432	0.000255047	0.00271939	-0.226687	ENSG00000104763	ASAH1	N-acylsphingosine amidohydrolase 1	427
ENSG00000105281_at	-0.21126	1.09056	-3.94103	0.000256805	0.00273491	-0.233263	ENSG00000105281	SLC1A5	solute carrier family 1 member 5	6510
ENSG00000167994_at	0.159012	0.386878	3.93995	0.000257682	0.00274102	-0.236526	ENSG00000167994	RAB3IL1	RAB3A interacting protein like 1	5866
ENSG00000164896_at	-0.159887	0.374306	-3.93813	0.000259166	0.00275356	-0.242021	ENSG00000164896	FASTK	Fas activated serine/threonine kinase	10922
ENSG00000138443_at	0.236515	0.577485	3.92931	0.000266494	0.00282809	-0.268698	ENSG00000138443	ABI2	abl interactor 2	10152
ENSG00000100079_at	0.171289	0.256715	3.92542	0.000269791	0.00285972	-0.280461	ENSG00000100079	LGALS2	galectin 2	3957
ENSG00000129596_at	-0.344433	1.79223	-3.92464	0.000270454	0.00286338	-0.282809	ENSG00000129596	CDO1	cysteine dioxygenase type 1	1036
ENSG00000104325_at	-0.342899	1.97193	-3.9236	0.000271346	0.00286947	-0.285961	ENSG00000104325	DECR1	2,4-dienoyl-CoA reductase 1	1666
ENSG00000166025_at	-0.182281	1.04543	-3.91862	0.000275636	0.00291143	-0.300966	ENSG00000166025	AMOTL1	angiomotin like 1	154810
ENSG00000174807_at	-0.392987	1.18341	-3.91809	0.000276098	0.0029129	-0.302568	ENSG00000174807	CD248	CD248 molecule	57124
ENSG00000102924_at	-0.235465	-0.0384109	-3.91402	0.000279668	0.00294712	-0.314855	ENSG00000102924	CBLN1	cerebellin 1 precursor	869
ENSG00000145901_at	-0.301733	1.51748	-3.91309	0.000280489	0.00294916	-0.317658	ENSG00000145901	TNIP1	TNFAIP3 interacting protein 1	10318
ENSG00000070785_at	-0.178248	1.23635	-3.91306	0.000280514	0.00294916	-0.317744	ENSG00000070785	EIF2B3	eukaryotic translation initiation factor 2B subunit gamma	8891
ENSG00000154330_at	0.24436	0.723227	3.90996	0.000283271	0.00297363	-0.327097	ENSG00000154330	PGM5	phosphoglucomutase 5	5239
ENSG00000106305_at	-0.179225	0.430337	-3.9097	0.000283501	0.00297363	-0.327871	ENSG00000106305	AIMP2	aminoacyl tRNA synthetase complex interacting multifunctional protein 2	7965
ENSG00000010327_at	0.255758	0.654578	3.90806	0.000284971	0.00298558	-0.332817	ENSG00000010327	STAB1	stabilin 1	23166
ENSG00000186458_at	-0.551643	0.71129	-3.90199	0.000290473	0.0030397	-0.351103	ENSG00000186458	DEFB132	defensin beta 132	400830
ENSG00000137269_at	0.246729	0.381692	3.8983	0.000293862	0.00306948	-0.362194	ENSG00000137269	LRRC1	leucine rich repeat containing 1	55227
ENSG00000147027_at	-0.245571	2.09364	-3.89806	0.00029409	0.00306948	-0.362935	ENSG00000147027	TMEM47	transmembrane protein 47	83604
ENSG00000109790_at	-0.299235	1.62389	-3.89779	0.000294338	0.00306948	-0.36374	ENSG00000109790	KLHL5	kelch like family member 5	51088
ENSG00000131471_at	-0.322949	2.25366	-3.89538	0.000296576	0.00308925	-0.370982	ENSG00000131471	AOC3	amine oxidase, copper containing 3	8639
ENSG00000204301_at	-0.245608	0.643059	-3.89147	0.000300249	0.00311827	-0.382746	ENSG00000204301	NOTCH4	notch 4	4855
ENSG00000198856_at	0.243361	0.551823	3.89138	0.000300331	0.00311827	-0.383008	ENSG00000198856	OSTC	oligosaccharyltransferase complex non-catalytic subunit	58505
ENSG00000182168_at	0.260119	0.152755	3.89131	0.000300398	0.00311827	-0.383222	ENSG00000182168	UNC5C	unc-5 netrin receptor C	8633
ENSG00000095015_at	0.258972	0.842653	3.89003	0.000301615	0.00312731	-0.387087	ENSG00000095015	MAP3K1	mitogen-activated protein kinase kinase kinase 1	4214
ENSG00000122884_at	0.219518	0.782859	3.8895	0.000302112	0.00312887	-0.388661	ENSG00000122884	P4HA1	prolyl 4-hydroxylase subunit alpha 1	5033
ENSG00000174485_at	0.227218	1.21857	3.88784	0.0003037	0.00314171	-0.39367	ENSG00000174485	DENND4A	DENN domain containing 4A	10260
ENSG00000119655_at	0.273239	1.6095	3.88132	0.000309986	0.00320307	-0.413249	ENSG00000119655	NPC2	NPC intracellular cholesterol transporter 2	10577
ENSG00000171860_at	0.367705	0.552349	3.88022	0.000311053	0.00321042	-0.416532	ENSG00000171860	C3AR1	complement C3a receptor 1	719
ENSG00000162444_at	-0.444276	1.65049	-3.87824	0.000312999	0.00322682	-0.422493	ENSG00000162444	RBP7	retinol binding protein 7	116362
[truncated: 8,155 more rows]

## Sheet: Control VAT v SAT
Direction of change is visceral i.e. up is up in visceral and vice versa												HALLMARK Genesets
[truncated: 9,032 more rows]

## Sheet: Cachexia v Control VAT
Direction of change is cachexia i.e. up is up in cachexia and vice versa												HALLMARK Genesets
[truncated: 9,032 more rows]

[truncated: 4 more sheets: Cancer v Control VAT, Cachexia VAT v Cancer VAT, Primer sequences for qPCR, Pathology]
